# Supplementary material for: Targeting Sirtuins in Thyroid Cancer: Mechanisms, Drug Development, and Emerging Roles in Tumor Immunity and Ferroptosis
Source: Cancers (Basel). 2026 Jun 27;18(13):2093. doi: 10.3390/cancers18132093 (PMC13359528; doi:10.3390/cancers18132093)
Supplement: Supplementary file 1 [file cancers-18-02093-s001.zip]

Archive with 2 entries (2 files):
- Supplementary Data_R2.xlsx
- Supplementary Methods_R2.pdf
