# Supplementary material for: Targeting Sirtuins in Thyroid Cancer: Mechanisms, Drug Development, and Emerging Roles in Tumor Immunity and Ferroptosis
Source: Cancers (Basel). 2026 Jun 27;18(13):2093. doi: 10.3390/cancers18132093 (PMC13359528; doi:10.3390/cancers18132093)
Supplement: Supplementary file 1 [file cancers-18-02093-s001.zip › Supplementary Data_R2.xlsx]

## Sheet: 00_Dataset_overview
Dataset overview - 7 cohorts integrated for Figure 2
Cohort	Technology	Platform	Pre-processing	Source	Sample composition
TCGA-THCA	RNA-seq	Illumina HiSeq	log2(TPM+1)	UCSC Xena GDC hub	505 PTC, 59 Normal, 8 Metastatic
GSE33630	Microarray (GPL570)	Affymetrix HG-U133 Plus 2.0	log2 RMA	NCBI GEO	49 PTC, 11 ATC, 45 Normal
GSE65144	Microarray (GPL570)	Affymetrix HG-U133 Plus 2.0	log2(raw+1) applied	NCBI GEO	12 ATC, 13 Normal
GSE27155	Microarray (GPL96)	Affymetrix HG-U133A	log10 → log2 converted	NCBI GEO	51 PTC, 13 FTC, 4 ATC, 2 MTC, 4 Normal
GSE196264	Microarray (GPL18281)	Illumina HumanHT-12 WG-DASL	log2 + robust spline	NCBI GEO supplementary	17 MTC (8 primary + 9 LN met), 3 Normal
GSE29265	Microarray (GPL570)	Affymetrix HG-U133 Plus 2.0	log2 RMA	NCBI GEO	20 PTC, 9 ATC, 20 Normal patient-matched
GSE197861	Microarray (GPL23159)	Affymetrix Clariom S Assay	log2	NCBI GEO supplementary	4 FTC, 6 Nodular goiter

## Sheet: 01_ALL_raw_expression
All 790 samples × SIRT1-7 raw expression
Each row = one patient sample. Values in each cohort's harmonized log2 scale. Includes all 150 Normal samples + 640 tumor samples.
sample_id	subtype	cohort	SIRT1	SIRT2	SIRT3	SIRT4	SIRT5	SIRT6	SIRT7
TCGA-EL-A3ZG-11A	Normal	TCGA	4.2454	4.9835	4.1664	2.9325	3.8014	4.529	3.3284
TCGA-EL-A3ZH-11A	Normal	TCGA	5.0268	5.037	4.4763	2.5689	3.8201	4.4954	3.3982
TCGA-EL-A3N3-11A	Normal	TCGA	5.3268	5.0777	4.344	2.4507	3.5958	4.0943	3.2956
TCGA-DO-A1JZ-11A	Normal	TCGA	4.8599	5.2511	4.6453	1.7343	3.6397	4.3824	2.932
TCGA-ET-A3DP-11A	Normal	TCGA	5.6743	5.1667	4.4076	2.244	3.8966	3.975	2.654
TCGA-EM-A1YC-11A	Normal	TCGA	3.8959	4.7954	4.0831	2.682	3.3163	4.5983	3.2917
TCGA-EM-A1CW-11A	Normal	TCGA	5.7079	4.8041	4.6304	3.6282	4.2024	3.5149	2.5693
TCGA-EM-A1CT-11A	Normal	TCGA	4.5448	5.0839	4.376	1.7873	3.7909	4.3696	2.8371
TCGA-H2-A2K9-11A	Normal	TCGA	4.901	5.1887	4.4991	2.7527	3.8102	4.318	3.2836
TCGA-BJ-A2N9-11A	Normal	TCGA	4.2736	4.83	4.1537	2.5178	3.4759	4.5662	3.3438
TCGA-BJ-A3PU-11A	Normal	TCGA	5.2704	5.4263	4.726	3.4233	3.945	4.7561	3.5536
TCGA-BJ-A28R-11A	Normal	TCGA	4.8217	5.0776	4.2003	2.7764	3.6714	4.075	3.0546
TCGA-ET-A2MX-11C	Normal	TCGA	4.9386	5.1802	4.5249	3.4931	3.8879	4.491	3.4376
TCGA-EM-A1CU-11A	Normal	TCGA	5.7896	5.1893	4.808	2.2891	3.8388	4.3689	3.1575
TCGA-FY-A3TY-11A	Normal	TCGA	5.0125	5.3246	4.7949	2.7419	4.1436	4.2703	3.4574
TCGA-ET-A3DW-11A	Normal	TCGA	4.8709	5.3523	4.2159	2.7984	4.1326	4.4368	2.8398
TCGA-EL-A3ZK-11A	Normal	TCGA	4.8047	5.023	4.1756	2.7589	3.764	4.3844	3.4608
TCGA-EL-A3ZQ-11A	Normal	TCGA	5.1334	5.2797	4.3826	3.2028	3.8281	4.2378	3.4196
TCGA-EL-A3ZO-11A	Normal	TCGA	4.9517	5.021	4.2272	2.1688	3.5554	4.03	3.2434
TCGA-KS-A41L-11A	Normal	TCGA	4.7148	5.3573	4.6368	3.6313	3.9639	4.5997	3.6625
TCGA-BJ-A2N8-11A	Normal	TCGA	5.1072	5.1772	4.7703	3.1468	3.9209	4.3442	3.0591
TCGA-EL-A3T3-11A	Normal	TCGA	4.6595	5.2733	4.4246	3.236	3.9744	4.5412	3.2713
TCGA-KS-A41J-11A	Normal	TCGA	5.1189	5.1369	4.461	2.9549	3.9462	4.1013	3.5351
TCGA-EL-A3N2-11A	Normal	TCGA	5.4602	5.2161	4.5883	2.9089	4.1363	4.069	2.8608
TCGA-EL-A3GZ-11A	Normal	TCGA	5.3374	5.261	4.6793	3.4348	3.814	4.4507	2.9541
TCGA-BJ-A290-11A	Normal	TCGA	4.9267	5.2537	4.8264	3.3969	3.9558	4.3186	2.9373
TCGA-EL-A3H2-11A	Normal	TCGA	5.0429	5.2494	4.7854	2.1356	3.7939	4.2983	3.1912
TCGA-EL-A3ZM-11A	Normal	TCGA	4.7825	5.2105	4.3231	2.4544	4.194	4.5678	3.302
TCGA-GE-A2C6-11A	Normal	TCGA	4.983	4.8807	4.1662	2.6886	3.6889	4.4011	3.4867
TCGA-EL-A3T0-11A	Normal	TCGA	4.6515	5.0874	4.0092	2.8459	3.7681	4.1963	2.9858
TCGA-EL-A3T8-11A	Normal	TCGA	4.8884	5.6204	4.487	3.4852	4.0989	4.6291	3.4224
TCGA-EL-A3ZR-11A	Normal	TCGA	5.2231	5.4709	4.6385	2.7642	3.8011	4.237	3.47
TCGA-H2-A3RI-11A	Normal	TCGA	4.9252	5.3368	4.8061	3.2882	4.1374	4.5019	3.4347
TCGA-EL-A3TA-11A	Normal	TCGA	5.2807	5.3167	4.6684	3.4823	3.8709	4.5753	3.3636
TCGA-BJ-A2N7-11A	Normal	TCGA	5.25	5.0519	4.5704	1.9457	3.4845	4.4142	2.8611
TCGA-EM-A3ST-11A	Normal	TCGA	3.9384	5.5195	4.8136	3.7507	4.3528	5.0499	3.7838
TCGA-EL-A3ZL-11A	Normal	TCGA	5.61	5.1203	4.4937	1.9246	3.9158	4.2107	3.2821
TCGA-EL-A3MY-11A	Normal	TCGA	5.1342	5.3751	4.4982	3.2794	3.9479	4.5452	3.1611
TCGA-KS-A41I-11A	Normal	TCGA	4.6295	4.8634	4.0567	2.4547	3.3585	4.0532	3.5544
TCGA-ET-A2N5-11B	Normal	TCGA	4.8301	5.3843	4.7487	2.9528	4.0243	4.7266	3.254
TCGA-EL-A3H7-11A	Normal	TCGA	5.5616	5.1201	4.1785	1.6759	3.7096	4.1642	3.0216
TCGA-EL-A3ZT-11A	Normal	TCGA	5.0185	5.3151	4.8386	3.1196	4.1196	4.3536	3.4716
TCGA-EM-A1CV-11A	Normal	TCGA	5.3366	5.5736	4.8319	2.99	3.8268	4.6111	3.4124
TCGA-EL-A3T2-11A	Normal	TCGA	5.6951	5.3771	4.6506	2.9197	3.8352	4.4492	3.3919
TCGA-EL-A3ZS-11A	Normal	TCGA	3.3178	4.1988	3.1903	1.3552	2.7328	4.4243	3.977
TCGA-EL-A3TB-11A	Normal	TCGA	5.0958	5.3934	4.5693	2.61	3.8406	4.1786	3.12
TCGA-BJ-A28W-11A	Normal	TCGA	2.287	5.0909	3.0292	2.0494	2.966	4.4012	2.8519
TCGA-BJ-A28X-11A	Normal	TCGA	4.9206	5.1427	4.0709	2.5477	3.5668	4.3208	3.8028
TCGA-EL-A3MX-11A	Normal	TCGA	4.6466	5.3853	4.5025	3.1746	3.9731	4.5722	3.3748
TCGA-EL-A3ZP-11A	Normal	TCGA	5.1134	5.0901	4.3345	2.4983	3.7252	4.3325	3.6222
TCGA-EL-A3T6-11A	Normal	TCGA	4.9533	5.1313	3.9608	2.0274	3.4624	4.016	3.4258
TCGA-EL-A3T1-11A	Normal	TCGA	4.8899	4.8214	3.8627	1.6242	3.29	4.1073	3.0114
TCGA-EL-A3T7-11A	Normal	TCGA	4.9653	5.2471	4.4763	2.6527	3.8467	4.3407	3.2161
TCGA-EM-A1CS-11A	Normal	TCGA	4.535	5.2635	4.3926	2.4797	3.7246	4.664	3.0045
TCGA-BJ-A2NA-11A	Normal	TCGA	4.6612	5.3823	4.3718	2.9537	3.6745	4.5046	3.0822
TCGA-E8-A2JQ-11A	Normal	TCGA	4.851	4.916	3.9401	2.6907	3.4734	4.3007	3.6181
TCGA-BJ-A3PR-11A	Normal	TCGA	3.0798	4.9065	3.9913	3.154	3.101	5.222	3.7404
TCGA-EL-A3H1-11A	Normal	TCGA	5.1531	4.9523	4.077	2.5959	3.9502	4.0759	2.8943
TCGA-EL-A3MW-11A	Normal	TCGA	5.5813	5.1545	4.5389	3.2749	3.9439	4.2256	2.9665
GSM831808	Normal	GSE33630	8.6822	7.5282	7.9831	4.9899	5.9219	7.0755	8.0058
GSM831809	Normal	GSE33630	9.0025	7.1518	7.9729	5.2685	5.7536	7.017	7.8476
GSM831810	Normal	GSE33630	8.3508	6.8821	7.9538	4.5147	5.8781	7.0897	7.784
GSM831811	Normal	GSE33630	9.3393	6.226	8.0611	5.5877	5.9646	7.0214	7.6088
GSM831812	Normal	GSE33630	9.2536	7.0027	8.011	5.4529	5.8177	6.931	7.6782
GSM831813	Normal	GSE33630	9.121	6.595	7.999	5.1964	5.7749	6.7829	7.7805
GSM831814	Normal	GSE33630	9.0013	6.8027	8.0558	5.4208	5.8453	7.0242	7.7425
GSM831815	Normal	GSE33630	8.9683	6.7941	7.9592	5.1608	5.7636	7.1129	7.9594
GSM831816	Normal	GSE33630	9.0711	6.7443	7.9216	4.7961	5.6812	7.0064	7.7333
GSM831817	Normal	GSE33630	8.6963	6.8015	7.8556	5.6061	5.8885	7.1962	7.7792
GSM831818	Normal	GSE33630	8.5231	7.8725	7.6288	4.687	5.736	6.8997	7.6468
GSM831819	Normal	GSE33630	8.8906	6.8414	7.7692	4.5881	5.7867	7.0939	7.9642
GSM831820	Normal	GSE33630	9.0361	6.7704	7.3147	4.4511	5.6369	7.2708	8.2519
GSM831821	Normal	GSE33630	9.1346	6.7835	8.0612	5.0213	5.7092	7.1346	7.8823
GSM831822	Normal	GSE33630	9.1788	6.8199	7.6019	4.7131	5.6964	7.0825	8.1727
GSM831823	Normal	GSE33630	9.6128	6.7954	7.9425	5.7264	5.9099	7.0934	7.7643
GSM831824	Normal	GSE33630	8.8188	7.0827	8.0034	5.3333	5.9757	6.8311	7.9145
GSM831825	Normal	GSE33630	8.7807	6.9568	7.9612	5.4302	6.0559	7.3381	7.9867
GSM831826	Normal	GSE33630	8.5875	7.0806	7.9789	5.3205	5.8611	7.0461	7.7256
GSM831827	Normal	GSE33630	9.2496	6.7919	8.0677	5.5908	5.724	7.1437	7.8248
GSM831828	Normal	GSE33630	9.1937	6.6284	8.0412	5.2259	5.8977	7.0695	7.8068
GSM831829	Normal	GSE33630	8.9669	6.7541	7.9705	4.6696	5.8272	6.8995	7.7989
GSM831830	Normal	GSE33630	9.0682	6.9207	8.2747	4.8416	5.7452	7.1194	8.1293
GSM831831	Normal	GSE33630	9.0431	7.1285	8.1197	4.3321	5.7099	7.1162	7.5914
GSM831832	Normal	GSE33630	8.9082	6.878	7.6624	5.1557	5.927	7.0012	7.6498
GSM831833	Normal	GSE33630	8.5689	7.1526	7.7288	4.81	5.6391	7.2189	8.3394
GSM831834	Normal	GSE33630	8.9063	6.8556	7.6194	4.8875	5.8055	7.0966	8.4692
GSM831835	Normal	GSE33630	8.7604	7.0544	7.7674	4.8199	5.8232	6.828	7.554
GSM831836	Normal	GSE33630	9.2378	7.1389	8.0791	5.7006	6.039	7.3113	8.3331
GSM831837	Normal	GSE33630	8.9014	7.2043	7.7708	4.361	5.9315	6.7568	7.816
GSM831838	Normal	GSE33630	9.5041	7.4374	8.4504	5.8692	5.7197	7.1955	8.0739
GSM831839	Normal	GSE33630	9.2068	6.5678	7.9998	5.4994	5.8325	7.0651	7.9481
GSM831840	Normal	GSE33630	8.9146	6.8821	7.5806	5.4666	6.1035	7.2256	7.9958
GSM831841	Normal	GSE33630	8.4095	6.9734	7.795	4.8646	5.8021	7.0855	7.894
GSM831842	Normal	GSE33630	8.735	7.1	8.0913	4.1892	5.7036	6.9774	7.7786
GSM831843	Normal	GSE33630	8.3982	7.0306	7.7529	4.2231	5.8089	7.1342	7.4417
GSM831844	Normal	GSE33630	8.9722	7.0767	8.0292	5.0131	5.7682	6.9606	7.7373
GSM831845	Normal	GSE33630	8.9148	6.7314	7.8847	4.9743	5.7697	7.045	7.9226
GSM831846	Normal	GSE33630	8.7363	6.7954	7.8413	4.9479	5.6799	7.1837	7.5355
GSM831847	Normal	GSE33630	8.536	6.932	7.8518	4.7528	5.7175	7.3097	7.8424
GSM831848	Normal	GSE33630	8.8094	6.6485	7.3694	4.6255	5.7254	7.1666	8.1072
GSM831849	Normal	GSE33630	8.8166	6.7419	7.9322	4.7543	5.8625	7.1331	7.6044
GSM831850	Normal	GSE33630	9.1101	6.9669	8.047	5.1356	5.9277	6.9915	7.8086
GSM831851	Normal	GSE33630	9.0327	6.7128	7.905	4.9941	5.8046	7.2291	7.7292
GSM831852	Normal	GSE33630	8.8902	7.0595	7.8941	4.8436	5.7515	7.0333	7.6589
GSM1588038	Normal	GSE65144	9.9445	9.2397	8.9231	5.4374	8.2332	9.5798	9.4573
GSM1588039	Normal	GSE65144	10.1742	8.7565	8.5705	6.7978	8.5071	8.5558	9.1626
GSM1588040	Normal	GSE65144	10.3698	8.9668	8.6783	7.476	8.3109	9.5106	9.3067
GSM1588041	Normal	GSE65144	10.5576	7.9573	8.651	6.5526	8.3242	7.973	8.3864
GSM1588042	Normal	GSE65144	10.7972	8.0741	8.1659	5.0258	7.3465	8.5417	8.9076
GSM1588043	Normal	GSE65144	10.9499	7.7605	8.3812	6.1501	8.2135	8.1119	8.9578
GSM1588044	Normal	GSE65144	10.8791	7.9727	8.4992	6.1724	8.1781	8.0644	9.1832
GSM1588045	Normal	GSE65144	11.1127	7.5224	8.0393	5.9632	7.6803	8.1349	9.4472
GSM1588046	Normal	GSE65144	10.8463	8.1315	8.168	6.5165	8.1013	8.3119	8.9349
GSM1588047	Normal	GSE65144	10.7975	7.7032	8.4275	6.9346	8.2687	8.0166	7.6144
GSM1588048	Normal	GSE65144	10.4486	8.2174	8.437	7.0617	8.1928	8.5025	8.1361
GSM1588049	Normal	GSE65144	10.6953	7.9839	8.5299	7.408	8.6816	8.5397	8.334
GSM1588050	Normal	GSE65144	10.5111	8.1593	8.2286	7.0723	8.2634	8.0327	8.1528
GSM671268	Normal	GSE27155	9.9498	10.5098	9.8169	7.8634	9.1061	9.69	9.3038
GSM671269	Normal	GSE27155	10.4378	10.4168	9.6268	7.9656	8.5524	9.5755	9.4346
GSM671270	Normal	GSE27155	10.275	10.3343	9.5967	7.0108	8.4894	9.3598	9.0715
GSM671271	Normal	GSE27155	10.7108	11.1743	9.6702	8.122	8.9217	9.683	9.6092
GSM5866679	Normal	GSE196264	10.9824	9.133	6.5514	5.3554	11.1516	8.4411
GSM5866680	Normal	GSE196264	10.9253	9.8413	7.1294	4.916	11.2089	9.4924
GSM5866681	Normal	GSE196264	10.4076	9.3107	6.3101	5.4158	10.2606	7.1635
GSM723329	Normal	GSE29265	8.0801	5.2476	6.7661	4.5081	5.2032	5.8228	7.3235
GSM723330	Normal	GSE29265	7.8549	5.224	6.4934	4.1697	5.2625	5.4941	7.2334
GSM723331	Normal	GSE29265	7.6973	5.2529	6.884	4.6779	5.2136	5.4585	7.2042
GSM723332	Normal	GSE29265	7.5732	5.3981	6.5554	3.6721	5.0388	5.7277	7.3575
GSM723333	Normal	GSE29265	8.505	5.2238	6.776	5.1552	5.3325	5.4743	7.3363
GSM723334	Normal	GSE29265	7.9966	5.6883	6.4703	4.5234	5.2172	5.1746	7.0191
GSM723335	Normal	GSE29265	8.6313	5.141	6.6757	4.1835	5.035	5.4034	7.0051
GSM723336	Normal	GSE29265	7.8562	5.1712	6.5893	4.8874	5.4184	5.5397	7.7019
GSM723337	Normal	GSE29265	7.4706	5.4928	6.5839	3.8974	5.3083	5.5529	7.2845
GSM723338	Normal	GSE29265	7.5186	5.151	6.6283	3.8624	5.2735	5.7042	7.2482
GSM723349	Normal	GSE29265	8.8545	5.0971	6.6879	4.4992	4.8455	5.3999	6.9577
GSM723351	Normal	GSE29265	7.6969	5.6791	6.8901	3.7623	5.1609	5.4271	7.1082
GSM723353	Normal	GSE29265	7.8452	5.4209	6.8824	3.6492	5.1786	5.413	7.1483
GSM723355	Normal	GSE29265	7.5789	5.4938	6.7377	3.351	4.9475	5.4993	6.8635
GSM723357	Normal	GSE29265	7.8906	5.3303	6.5563	3.3154	5.0576	5.3169	6.9324
GSM723359	Normal	GSE29265	8.0757	5.4822	6.9358	3.9084	5.0101	5.6813	7.1458
GSM723361	Normal	GSE29265	7.7289	5.1759	6.8779	4.6483	5.0633	5.6937	7.0197
GSM723363	Normal	GSE29265	7.7142	5.4796	6.5037	3.7048	5.1192	5.5926	6.8356
GSM723365	Normal	GSE29265	7.3218	5.573	7.2817	3.7115	5.0815	5.6018	7.4397
GSM723367	Normal	GSE29265	7.7064	5.3451	6.2597	3.2201	5.1457	5.4256	7.7764
GSM5931385	Normal	GSE197861	10.27	5.25	8.01	5.44	6.82	3.89	3.07
GSM5931386	Normal	GSE197861	10.32	5.12	7.77	6.49	6.54	3.68	3.34
GSM5931387	Normal	GSE197861	10.15	4.94	7.68	6	6.96	4.14	2.77
GSM5931388	Normal	GSE197861	9.86	5.26	8.11	6.29	6.89	3.73	3.27
GSM5931389	Normal	GSE197861	9.66	5.6	7.89	6.03	6.77	3.46	2.68
GSM5931390	Normal	GSE197861	9.21	5.2	7.35	5.67	7.26	3.52	2.99
TCGA-EM-A1CW-01A	PTC	TCGA	4.16	5.4625	3.87	2.4717	3.7708	4.0544	2.5877
TCGA-EL-A3ZN-01A	PTC	TCGA	4.4494	5.6193	4.4182	1.9494	3.7772	4.825	3.8743
TCGA-DJ-A4UP-01A	PTC	TCGA	4.6831	5.4952	4.5566	2.0952	3.8565	5.0366	3.7136
TCGA-EM-A3AO-01A	PTC	TCGA	3.4111	5.0708	4.0447	1.7025	3.2373	4.7692	2.9838
TCGA-EL-A4KI-01A	PTC	TCGA	2.9173	6.2514	4.0538	2.8941	3.2243	6.3158	4.6365
TCGA-EL-A3ZG-01A	PTC	TCGA	4.5842	5.3348	4.5119	2.6392	3.84	4.7588	3.5484
TCGA-DJ-A2PR-01A	PTC	TCGA	5.776	5.4971	4.8518	2.0382	3.7857	5.0537	3.6936
TCGA-BJ-A3PT-01A	PTC	TCGA	4.1219	5.5211	4.2887	2.5107	3.5809	4.9076	3.4403
TCGA-DJ-A4UQ-01A	PTC	TCGA	5.0973	5.6061	4.7498	2.8663	4.0238	5.1937	3.8669
TCGA-ET-A40T-01A	PTC	TCGA	4.4299	5.4461	4.8905	2.3694	3.634	5.1499	3.9235
TCGA-ET-A3BW-01A	PTC	TCGA	5.4553	5.4468	5.044	2.7659	4.0572	5.0585	3.8333
TCGA-DJ-A3VA-01A	PTC	TCGA	4.9378	4.9845	4.5852	2.232	3.8205	4.5557	3.6819
TCGA-DJ-A2Q5-01A	PTC	TCGA	4.6317	4.91	4.7974	2.2278	3.4649	4.7611	3.4076
TCGA-DJ-A3VI-01A	PTC	TCGA	4.2374	4.9458	4.2229	1.6872	3.6595	4.1533	3.2141
TCGA-ET-A3DP-01A	PTC	TCGA	4.8257	5.1934	4.8977	0.7569	3.72	4.6856	2.9998
TCGA-EL-A3CM-01A	PTC	TCGA	4.4311	4.775	4.2582	1.442	3.1748	4.3789	2.6439
TCGA-DJ-A3VM-01A	PTC	TCGA	4.3187	5.4973	3.9424	2.235	3.2302	4.0351	2.9773
TCGA-MK-A4N9-01A	PTC	TCGA	4.8969	5.2343	5.5897	2.4288	4.1884	5.1837	3.8382
TCGA-BJ-A191-01A	PTC	TCGA	5.1183	5.4701	4.7182	2.5786	4.1482	5.1274	3.7654
TCGA-EM-A3O3-01A	PTC	TCGA	3.8103	4.5893	3.9933	1.8115	2.3512	5.1848	3.779
TCGA-DJ-A3UY-01A	PTC	TCGA	4.676	5.2146	4.3135	2.3331	3.584	4.3684	3.2243
TCGA-J8-A3O2-01A	PTC	TCGA	5.2215	5.1108	4.808	2.3135	4.0901	4.5952	3.8766
TCGA-FE-A3PB-01A	PTC	TCGA	3.8793	4.562	3.8627	1.7984	3.0262	4.6293	3.0164
TCGA-BJ-A18Z-01A	PTC	TCGA	4.566	5.0354	4.3976	2.0392	3.4206	4.839	3.3637
TCGA-EM-A2CO-01A	PTC	TCGA	3.3707	4.8061	3.3762	1.9499	3.5186	3.8098	2.4465
TCGA-EL-A3ZM-01A	PTC	TCGA	3.2156	4.3621	4.0247	1.2387	2.8706	5.3218	3.878
TCGA-DE-A3KN-01A	PTC	TCGA	3.9674	5.8933	4.501	2.3908	3.8951	4.9818	3.5182
TCGA-BJ-A0Z5-01A	PTC	TCGA	4.0778	5.1416	4.405	2.363	3.2833	4.3612	3.0422
TCGA-EM-A4FM-01A	PTC	TCGA	3.5665	4.7762	3.9795	1.313	3.0718	4.8724	3.0545
TCGA-ET-A25I-01A	PTC	TCGA	3.4447	4.8459	3.0305	1.9265	3.092	3.8077	2.2902
TCGA-EM-A3SX-01A	PTC	TCGA	5.1886	5.1529	5.2019	2.5971	4.0221	4.793	3.9421
TCGA-BJ-A2N9-01A	PTC	TCGA	3.1702	4.6841	4.1404	2.8345	3.5459	4.5305	2.9135
TCGA-DJ-A13T-01A	PTC	TCGA	5.3453	5.2502	5.0498	1.5684	3.7751	4.7868	3.3155
TCGA-EM-A3AL-01A	PTC	TCGA	4.6466	5.4191	4.6413	3.2406	4.042	5.0149	3.184
TCGA-DJ-A2Q9-01A	PTC	TCGA	4.9147	4.8436	3.7362	1.931	3.3169	4.6439	3.3085
TCGA-EL-A4K0-01A	PTC	TCGA	4.8765	5.1941	4.8116	1.4292	3.9649	4.712	3.6848
TCGA-EM-A4FK-01A	PTC	TCGA	5.2929	5.9571	4.3441	2.7221	4.8186	5.1318	3.7775
TCGA-ET-A25P-01A	PTC	TCGA	4.7585	6.0903	4.7919	3.1333	3.7692	4.9317	4.0284
TCGA-BJ-A4O8-01A	PTC	TCGA	4.3698	5.1549	4.6598	1.8254	3.4249	4.8991	3.6485
TCGA-EL-A3ZH-01A	PTC	TCGA	4.5348	5.6738	4.8557	2.5793	4.0506	4.7386	4.2445
TCGA-EL-A3GY-01A	PTC	TCGA	5.111	5.0801	4.477	1.6785	3.753	4.8136	3.286
TCGA-ET-A40R-01A	PTC	TCGA	4.1542	5.3319	4.2936	2.455	3.8195	5.1139	3.8892
TCGA-EL-A3CR-01A	PTC	TCGA	3.7037	4.9181	4.0914	1.3743	2.7145	5.0231	3.3262
TCGA-EM-A22P-01A	PTC	TCGA	5.1255	5.2562	4.6943	2.6338	3.5966	4.8719	3.7744
TCGA-E8-A414-01A	PTC	TCGA	5.0251	5.0701	4.4056	2.7332	3.6861	4.7198	3.4968
TCGA-EL-A3GS-01A	PTC	TCGA	4.8015	4.7505	3.7995	1.8579	3.6666	4.3181	2.9988
TCGA-ET-A4KQ-01A	PTC	TCGA	4.927	5.7111	4.6037	3.1037	3.9704	4.8247	3.434
TCGA-E8-A437-01A	PTC	TCGA	3.7444	4.951	5.0816	2.0862	3.5573	4.9571	3.8227
TCGA-MK-A84Z-01A	PTC	TCGA	3.985	5.595	4.1286	2.4247	3.4949	4.758	3.3658
TCGA-EM-A2CM-01A	PTC	TCGA	3.9678	4.8125	3.66	2.2788	3.2017	3.8797	2.6446
TCGA-EM-A2CL-01A	PTC	TCGA	4.7214	5.2445	4.6694	3.2498	3.6553	4.546	3.3303
TCGA-E8-A44M-01A	PTC	TCGA	3.9468	5.1464	4.1561	2.4112	3.2625	4.7475	3.8802
TCGA-J8-A4HY-01A	PTC	TCGA	3.9447	5.3098	4.4142	2.0054	3.9035	4.6442	3.2272
TCGA-BJ-A0Z3-01A	PTC	TCGA	4.874	4.9766	4.8902	2.5382	3.7128	4.6718	3.5625
TCGA-EL-A3CS-01A	PTC	TCGA	4.9391	4.8855	4.5604	2.2922	4.1092	4.6517	3.1849
TCGA-EM-A3FR-01A	PTC	TCGA	5.2374	5.9424	4.9756	3.843	3.8176	5.1789	4.2457
TCGA-BJ-A0ZF-01A	PTC	TCGA	4.3669	5.8501	4.4999	3.4654	4.1919	4.8012	3.5627
TCGA-DJ-A3V9-01A	PTC	TCGA	4.9549	5.3975	4.9573	1.7272	4.0139	4.7152	3.9434
TCGA-H2-A3RH-01A	PTC	TCGA	4.7103	6.1233	4.6507	2.5632	3.8264	4.9637	3.8538
TCGA-DJ-A2PP-01A	PTC	TCGA	5.0208	5.3938	4.0289	2.5446	3.9683	4.3566	2.9107
TCGA-FE-A3PA-01A	PTC	TCGA	3.7507	5.5651	4.172	2.0411	3.1392	5.097	3.469
TCGA-DJ-A3UV-01A	PTC	TCGA	4.617	5.6784	4.3053	2.7615	3.6952	5.0156	3.6268
TCGA-ET-A25R-01A	PTC	TCGA	4.3274	4.8597	4.3175	2.0249	3.2498	4.5457	3.1599
TCGA-DJ-A2PU-01A	PTC	TCGA	5.1196	5.359	5.1265	2.1462	3.8948	5.0599	3.5465
TCGA-DO-A1JZ-01A	PTC	TCGA	4.6832	5.3788	4.5067	1.9588	3.9532	5.1086	3.6511
TCGA-EM-A3SZ-01A	PTC	TCGA	4.4549	4.8377	3.7227	1.55	3.0701	4.6558	3.1757
TCGA-ET-A39J-01A	PTC	TCGA	5.1147	5.5044	4.5712	2.4978	3.8809	5.0163	3.6347
TCGA-EL-A3H3-01A	PTC	TCGA	4.2012	4.6634	3.0745	1.6084	2.884	4.1207	2.4269
TCGA-EL-A3N2-01A	PTC	TCGA	4.8067	5.0335	4.2931	2.0186	3.4141	4.4104	2.8082
TCGA-FK-A3SD-01A	PTC	TCGA	3.8497	5.3977	4.7045	3.427	3.6294	4.6619	3.297
TCGA-FE-A3PD-01A	PTC	TCGA	4.6357	5.8408	4.4322	2.6676	3.8462	5.269	3.8429
TCGA-DJ-A13W-01A	PTC	TCGA	1.644	3.0352	2.9081	1.5242	1.3517	3.5434	1.3954
TCGA-BJ-A45E-01A	PTC	TCGA	2.5057	3.748	2.4221	1.1157	2.4729	3.437	2.5159
TCGA-IM-A4EB-01A	PTC	TCGA	3.8009	4.6392	3.5442	1.7708	2.7476	4.6192	3.1108
TCGA-EM-A3O6-01A	PTC	TCGA	3.0837	5.4412	3.7555	3.1386	3.7725	4.7897	3.3478
TCGA-EL-A3ZQ-01A	PTC	TCGA	2.0422	4.7022	4.6059	1.9332	3.0723	5.4441	3.4612
TCGA-EL-A3ZO-01A	PTC	TCGA	3.6363	4.8196	4.0183	1.2989	2.6924	5.2447	3.5924
TCGA-ET-A3DW-01A	PTC	TCGA	4.859	5.0092	4.0651	1.985	3.3142	4.6073	3.1304
TCGA-CE-A3MD-01A	PTC	TCGA	4.1908	5.4904	4.3027	2.8996	3.6222	5.2691	3.6471
TCGA-DJ-A2QC-01A	PTC	TCGA	3.552	5.3478	4.9458	2.371	3.8037	5.5689	3.6875
TCGA-KS-A41J-01A	PTC	TCGA	3.6779	4.8457	4.4175	2.2421	3.4165	5.1536	3.5474
TCGA-EL-A3D6-01A	PTC	TCGA	4.1316	4.0681	3.6997	0.9801	2.7945	4.0957	2.6246
TCGA-EM-A3OA-01A	PTC	TCGA	4.602	5.3815	4.1424	3.1636	4.0353	4.5598	3.2429
TCGA-DJ-A3UP-01A	PTC	TCGA	5.0497	5.704	4.8128	2.678	4.0963	4.8232	3.8466
TCGA-EM-A3AK-01A	PTC	TCGA	4.5787	5.462	4.6939	2.181	3.5867	4.6755	3.4362
TCGA-FY-A40L-01A	PTC	TCGA	4.2521	4.8866	3.9479	1.7213	3.1852	4.4279	3.1647
TCGA-EM-A2OV-01A	PTC	TCGA	4.1506	4.9599	3.7115	2.1455	4.2035	3.5253	2.234
TCGA-E8-A242-01A	PTC	TCGA	3.7862	4.9037	3.785	1.2579	2.8628	4.5052	2.949
TCGA-BJ-A28S-01A	PTC	TCGA	4.8856	6.1671	4.8653	2.9857	3.6972	5.231	3.4914
TCGA-J8-A3O0-01A	PTC	TCGA	4.6141	5.5327	4.6241	2.3453	3.4164	4.4565	3.4499
TCGA-FY-A3RA-01A	PTC	TCGA	4.8634	4.9235	4.7654	1.247	4.0357	4.4402	3.2468
TCGA-EL-A3ZT-01A	PTC	TCGA	4.0668	5.3509	4.7553	2.3352	3.7054	4.8138	3.9215
TCGA-EL-A3CT-01A	PTC	TCGA	5.0291	5.0953	3.6564	1.0711	3.0469	4.1409	2.8702
TCGA-BJ-A0ZA-01A	PTC	TCGA	4.858	5.7186	4.5372	2.8447	3.7254	4.3836	3.1241
TCGA-FY-A3TY-01A	PTC	TCGA	4.8549	5.1065	4.1911	2.1901	3.5111	4.5494	3.3752
TCGA-BJ-A3PU-01A	PTC	TCGA	3.8557	4.9422	4.1471	2.0751	3.1887	5.0776	3.5883
TCGA-EL-A3GQ-01A	PTC	TCGA	5.3257	4.7397	4.9377	2.1831	3.6275	4.0149	3.2199
TCGA-EM-A3FN-01A	PTC	TCGA	3.2346	4.7637	3.7934	2.1683	3.2563	4.4238	2.5211
TCGA-EM-A1YA-01A	PTC	TCGA	4.0589	5.2324	4.1903	2.6043	3.7848	4.2123	3.0393
TCGA-EM-A4FU-01A	PTC	TCGA	3.7581	5.8243	3.9512	2.4741	3.4061	4.5475	3.0537
TCGA-DJ-A2PZ-01A	PTC	TCGA	4.6612	5.1232	4.2584	1.7833	3.4738	4.5211	2.7758
TCGA-ET-A3BQ-01B	PTC	TCGA	4.8305	5.3132	4.8988	2.1589	3.8433	5.0008	3.3827
TCGA-EM-A4FQ-01A	PTC	TCGA	3.7829	4.975	3.9004	1.0277	3.0555	4.4792	2.897
TCGA-FE-A232-01A	PTC	TCGA	4.4027	5.244	4.5674	2.21	3.414	4.8545	3.3176
TCGA-FY-A3WA-01A	PTC	TCGA	5.1792	5.7418	4.614	3.7106	3.9104	3.5713	3.9715
TCGA-FY-A4B4-01A	PTC	TCGA	4.1434	5.1455	4.2627	1.6782	3.4117	4.6982	3.7362
TCGA-ET-A3DS-01A	PTC	TCGA	4.6623	5.3144	4.4263	3.5627	4.4256	4.8576	3.7561
TCGA-J8-A42S-01A	PTC	TCGA	4.6168	5.3042	5.3936	2.1466	3.697	4.7484	3.7818
TCGA-EM-A3AN-01A	PTC	TCGA	5.01	5.2895	4.7434	2.8876	4.1642	4.9456	3.4033
TCGA-EL-A3D4-01A	PTC	TCGA	4.2986	5.6841	4.6657	2.9913	3.8765	5.1402	3.8026
TCGA-E3-A3E3-01A	PTC	TCGA	4.5251	4.9934	4.2756	1.7371	3.8259	4.3864	3.0727
TCGA-KS-A4I9-01A	PTC	TCGA	4.2802	4.9129	4.2015	1.8222	3.3	4.4905	3.2773
TCGA-ET-A2MX-01A	PTC	TCGA	3.7318	4.7661	3.9809	1.9959	3.5437	4.4866	3.0924
TCGA-DE-A4MB-01A	PTC	TCGA	4.246	5.2553	4.0784	1.2599	2.989	4.9594	3.1598
TCGA-KS-A4IC-01A	PTC	TCGA	4.3834	5.1038	4.7631	2.5457	3.7362	4.8129	3.5131
TCGA-EL-A4JW-01A	PTC	TCGA	4.5576	4.8181	3.7536	1.6298	3.7748	4.6017	3.1737
TCGA-J8-A3YD-01A	PTC	TCGA	4.548	5.4074	4.5847	2.4443	4.0649	4.4744	3.3743
TCGA-E3-A3E0-01A	PTC	TCGA	4.9284	5.6737	4.9444	2.751	4.1597	4.7515	3.5245
TCGA-ET-A25J-01A	PTC	TCGA	4.6308	5.3673	4.5626	2.0723	3.7495	4.2205	3.1275
TCGA-FY-A3I5-01B	PTC	TCGA	4.3721	5.4559	3.9711	2.5614	3.7595	4.3139	3.1243
TCGA-BJ-A28R-01A	PTC	TCGA	4.8003	5.1405	4.332	2.0009	3.2453	4.7085	3.2664
TCGA-ET-A25K-01A	PTC	TCGA	4.7939	5.1892	4.6886	1.148	3.6456	4.7539	3.1691
TCGA-EL-A3GZ-01A	PTC	TCGA	4.9124	5.1564	4.8403	1.9847	3.7199	5.1261	3.636
TCGA-IM-A3EB-01A	PTC	TCGA	4.642	4.9577	3.7739	1.8364	3.1649	4.545	3.0126
TCGA-EL-A3CY-01A	PTC	TCGA	5.015	4.8906	3.5894	1.2842	3.3067	4.4271	3.5709
TCGA-FE-A236-01A	PTC	TCGA	4.9621	4.7669	4.5499	2.1237	3.8773	4.4993	3.1979
TCGA-ET-A39P-01A	PTC	TCGA	4.5861	5.409	4.5512	1.6388	3.4483	4.721	3.2448
TCGA-FY-A40N-01A	PTC	TCGA	4.9013	5.1997	5.2525	2.4463	4.0226	4.5992	3.9626
TCGA-EL-A3CN-01A	PTC	TCGA	4.3521	4.4802	3.4075	1.4865	2.8547	4.1039	2.6278
TCGA-KS-A41L-01A	PTC	TCGA	3.2358	5.1418	3.6571	2.7829	3.1379	4.2438	3.2864
TCGA-E8-A433-01A	PTC	TCGA	3.5272	4.9637	4.5169	2.2754	3.4126	4.9144	3.7115
TCGA-DJ-A3V6-01A	PTC	TCGA	4.4619	5.0622	4.2192	1.8215	3.4507	4.7079	3.126
TCGA-DJ-A1QI-01A	PTC	TCGA	5.3191	4.9614	4.7126	1.8675	4.0311	4.6021	3.4853
TCGA-DJ-A13X-01A	PTC	TCGA	5.2749	5.3621	4.8784	2.3752	4.0012	4.7595	3.4424
TCGA-EL-A3ZK-01A	PTC	TCGA	4.2794	4.5076	3.6536	0.8457	3.2901	3.9696	3.3283
TCGA-ET-A25L-01A	PTC	TCGA	4.2498	4.8991	4.1456	0.9418	2.7971	4.553	3.0048
TCGA-EL-A4JZ-01A	PTC	TCGA	4.4368	5.3581	4.4566	1.9274	3.3643	5.1761	3.7733
TCGA-ET-A2N4-01A	PTC	TCGA	4.7145	5.6004	4.9741	2.7647	3.5835	5.2431	3.7177
TCGA-ET-A3BU-01A	PTC	TCGA	5.0455	5.4736	4.5166	2.1437	3.6306	4.8591	3.6146
TCGA-DJ-A13R-01A	PTC	TCGA	1.9658	3.3456	2.0259	0.8744	1.8723	3.441	1.9275
TCGA-EM-A4FH-01A	PTC	TCGA	4.5344	5.2423	4.429	3.6438	4.0082	4.8351	3.7417
TCGA-BJ-A45J-01A	PTC	TCGA	4.3141	5.2924	4.605	1.7393	3.6156	5.2414	3.6472
TCGA-BJ-A0ZC-01A	PTC	TCGA	3.6347	5.4052	4.0918	3.12	3.9924	4.2209	2.9667
TCGA-BJ-A2N8-01A	PTC	TCGA	4.0611	5.6508	4.3577	3.1168	3.7251	4.474	3.3479
TCGA-ET-A4KN-01A	PTC	TCGA	1.0955	4.0226	3.1968	0.4044	1.6418	5.0576	2.4834
TCGA-FY-A40M-01A	PTC	TCGA	4.9771	5.3829	4.3356	2.1035	3.6856	5.3476	3.6475
TCGA-EM-A22O-01A	PTC	TCGA	4.4061	5.3272	4.7539	2.2119	4.2037	4.58	3.2164
TCGA-BJ-A45H-01A	PTC	TCGA	4.4755	5.1387	4.6136	2.3003	3.6169	4.7854	3.4611
TCGA-KS-A4I1-01A	PTC	TCGA	4.2147	4.91	5.3972	2.2726	3.6635	5.8762	3.9915
TCGA-ET-A2N5-01A	PTC	TCGA	4.3305	5.7193	4.4684	3.145	3.9758	4.5572	3.2137
TCGA-ET-A3DO-01A	PTC	TCGA	4.2233	4.5165	3.2704	1.4264	2.7961	4.4482	3.0379
TCGA-EM-A3AP-01A	PTC	TCGA	5.063	5.2513	4.3133	2.7919	3.1322	4.2169	3.173
TCGA-EM-A3FK-01A	PTC	TCGA	5.1931	5.1093	4.1472	1.5138	3.7362	4.6849	3.2874
TCGA-EM-A1YC-01A	PTC	TCGA	4.6181	5.4965	4.0468	2.3683	3.2403	3.8335	2.4731
TCGA-DJ-A3V3-01A	PTC	TCGA	4.1251	5.3584	4.8155	2.5323	3.7759	5.0136	3.8407
TCGA-BJ-A0Z0-01A	PTC	TCGA	5.1478	5.4276	5.1316	3.3328	3.817	4.4223	3.0459
TCGA-EL-A4JX-01A	PTC	TCGA	3.4476	3.9945	3.0882	1.2565	2.5548	3.9945	3.0488
TCGA-EL-A3MY-01A	PTC	TCGA	4.4537	4.7915	3.938	1.7156	3.0922	4.7772	3.2569
TCGA-FE-A237-01A	PTC	TCGA	4.9911	5.1968	4.6462	1.6669	3.6331	4.7833	3.4889
TCGA-DE-A7U5-01A	PTC	TCGA	4.3004	4.6113	4.0083	1.3939	3.0946	4.7643	3.3355
TCGA-EM-A2OZ-01A	PTC	TCGA	5.1879	5.23	4.7097	1.7103	4.3607	4.5953	3.4217
TCGA-DJ-A1QN-01A	PTC	TCGA	4.9172	5.6239	5.3217	2.8287	3.7943	4.9275	3.6178
TCGA-EM-A1CT-01A	PTC	TCGA	4.4058	4.8849	4.3271	1.4506	3.375	4.2147	2.709
TCGA-ET-A2N0-01A	PTC	TCGA	2.6487	5.1149	4.035	2.4166	3.6668	5.5975	3.1947
TCGA-H2-A2K9-01A	PTC	TCGA	5.2221	6.2426	5.0098	3.5502	3.3512	4.7629	3.6584
TCGA-EM-A2CR-01A	PTC	TCGA	3.2201	5.0753	4.4875	2.4646	2.5389	5.6025	3.5878
TCGA-EL-A3CP-01A	PTC	TCGA	5.4006	5.1026	5.4232	2.0735	3.9775	4.7557	3.2789
TCGA-EM-A3O7-01A	PTC	TCGA	5.0005	5.0472	5.7096	2.1945	4.152	4.9187	3.9054
TCGA-EM-A2CP-01A	PTC	TCGA	4.3187	4.5896	3.8298	1.5831	3.3564	4.1249	3.3217
TCGA-ET-A3BN-01A	PTC	TCGA	5.206	5.4048	4.2724	1.8429	3.6371	4.571	2.982
TCGA-ET-A3BO-01A	PTC	TCGA	4.8949	5.2854	4.4751	1.3984	3.3152	4.8336	3.4299
TCGA-J8-A3NZ-01A	PTC	TCGA	4.848	4.7675	4.4137	1.5598	3.5756	4.8801	3.1609
TCGA-DJ-A3UU-01A	PTC	TCGA	4.9016	5.1924	5.1877	2.1476	3.9779	4.6625	3.5536
TCGA-DJ-A1QH-01A	PTC	TCGA	5.0428	5.2609	4.3759	1.5479	3.6864	4.9011	3.152
TCGA-J8-A4HW-01A	PTC	TCGA	4.8095	5.1833	4.5001	2.4644	4.2419	4.9545	3.8539
TCGA-L6-A4ET-01A	PTC	TCGA	4.4239	5.7531	5.8203	2.2308	4.1486	5.2339	3.9694
TCGA-EL-A3H2-01A	PTC	TCGA	4.4675	4.9818	5.0435	2.7907	4.195	3.7703	3.6343
TCGA-J8-A3YF-01A	PTC	TCGA	3.9374	4.8095	3.8776	1.7238	2.6725	4.5466	3.3901
TCGA-EL-A4K6-01A	PTC	TCGA	4.0919	5.8133	4.3471	2.1902	3.6419	5.3374	4.34
TCGA-FY-A3NP-01A	PTC	TCGA	4.1857	5.6055	4.6134	3.3743	4.122	4.6774	3.3193
TCGA-EL-A3N3-01A	PTC	TCGA	4.2087	4.4962	3.6831	1.7009	2.7982	4.3294	2.9711
TCGA-FY-A4B3-01A	PTC	TCGA	5.1247	5.3859	4.7322	1.5982	2.9417	4.8895	3.5289
TCGA-BJ-A290-01A	PTC	TCGA	4.9297	5.2631	4.8753	2.3937	3.7295	4.745	3.5119
TCGA-EL-A4K4-01A	PTC	TCGA	4.1657	4.9599	4.0279	1.0971	3.2757	4.7457	2.8935
TCGA-EL-A3CW-01A	PTC	TCGA	4.8631	5.1373	4.1572	2.3708	3.6215	4.281	3.1377
TCGA-DJ-A3UW-01A	PTC	TCGA	3.677	4.3551	3.5557	1.4749	2.6307	4.4772	2.8456
TCGA-EL-A3D0-01A	PTC	TCGA	4.7018	4.5393	4.5968	1.725	3.0148	3.9938	2.6284
TCGA-BJ-A291-01A	PTC	TCGA	3.38	4.7461	4.0523	2.6967	3.5288	4.3136	2.5883
TCGA-ET-A3BV-01A	PTC	TCGA	4.544	4.999	4.1623	1.9716	3.1164	5.0983	3.6151
TCGA-EL-A3D5-01A	PTC	TCGA	4.3604	4.8197	4.3982	3.2738	2.9709	3.8835	3.0445
TCGA-DJ-A3V4-01A	PTC	TCGA	4.7357	5.1339	4.4712	2.1692	3.7711	4.3889	3.0265
TCGA-BJ-A190-01A	PTC	TCGA	4.1624	4.8506	3.7955	3.1438	3.5793	4.2853	3.2034
TCGA-DJ-A2Q7-01A	PTC	TCGA	4.7995	5.2144	5.1677	2.3952	3.9548	5.0356	3.5544
TCGA-DO-A2HM-01B	PTC	TCGA	4.6538	4.9783	3.8324	1.8774	3.2254	4.5211	3.9212
TCGA-IM-A3U2-01A	PTC	TCGA	3.8924	4.6728	4.099	1.5415	3.1618	4.9885	3.3131
TCGA-DJ-A3V5-01A	PTC	TCGA	4.7651	4.8655	4.5901	2.0559	3.5355	4.5978	3.262
TCGA-DJ-A13O-01A	PTC	TCGA	4.0606	5.0578	4.1711	2.3009	3.443	5.0314	3.2267
TCGA-EM-A2P0-01A	PTC	TCGA	5.1721	5.0748	4.7194	2.2432	3.9429	4.3919	3.2263
TCGA-EL-A3GX-01A	PTC	TCGA	4.8925	4.9063	4.1238	1.1584	3.4644	4.7505	3.4071
TCGA-DJ-A4V5-01A	PTC	TCGA	4.5693	5.3376	4.5047	2.1396	3.6455	5.2417	3.9865
TCGA-DE-A4MC-01A	PTC	TCGA	4.3059	4.8078	4.0477	1.1793	3.071	4.6722	2.9249
TCGA-BJ-A0Z9-01A	PTC	TCGA	4.4592	4.4541	4.0071	0.9116	3.6306	5.2806	3.2407
TCGA-E3-A3E1-01A	PTC	TCGA	4.654	5.2716	4.1687	1.947	3.6622	4.4693	3.1422
TCGA-BJ-A45K-01A	PTC	TCGA	4.3937	5.6965	4.8059	3.6785	3.9204	5.3985	4.054
TCGA-EM-A1YD-01A	PTC	TCGA	4.561	4.799	4.3398	3.3408	3.4808	4.1784	2.9564
TCGA-DE-A4MA-01A	PTC	TCGA	2.5445	4.7302	4.4431	1.1142	3.0001	5.7309	3.5492
TCGA-EM-A3OB-01A	PTC	TCGA	4.594	6.2594	4.7467	2.9176	4.0479	4.9513	4.2897
TCGA-FY-A3R6-01A	PTC	TCGA	4.3859	5.1959	3.6275	1.9643	3.2145	4.1835	3.0037
TCGA-DJ-A4UW-01A	PTC	TCGA	4.6539	4.8679	4.6359	1.5976	3.5728	4.9686	3.3196
TCGA-DJ-A3VK-01A	PTC	TCGA	4.8124	5.7313	4.7541	3.0565	3.9602	5.1099	3.715
TCGA-EM-A3SY-01A	PTC	TCGA	3.1827	5.4623	3.52	2.127	3.7931	3.8411	2.6188
TCGA-J8-A3YG-01A	PTC	TCGA	4.1639	4.9332	3.995	1.3542	3.7493	4.5364	3.4985
TCGA-EL-A3T8-01A	PTC	TCGA	4.9471	5.1586	4.8501	2.1397	3.7998	4.8582	3.7669
TCGA-EM-A2P1-01A	PTC	TCGA	4.1367	4.0936	3.0035	1.146	2.5071	3.58	2.4611
TCGA-ET-A3DT-01A	PTC	TCGA	4.5517	4.3359	3.9193	1.7485	2.7288	4.2957	3.0252
TCGA-DJ-A13V-01A	PTC	TCGA	5.0114	5.2865	4.9934	2.1161	4.0089	5.2153	3.6497
TCGA-DJ-A2Q2-01A	PTC	TCGA	4.9854	5.799	4.4222	2.9544	4.3134	4.5793	2.9458
TCGA-ET-A2N3-01B	PTC	TCGA	4.2377	5.6507	4.79	3.7046	3.5771	5.3994	4.12
TCGA-BJ-A45C-01A	PTC	TCGA	4.7823	5.7082	5.3045	3.4983	4.0679	5.1727	3.7199
TCGA-BJ-A0ZG-01A	PTC	TCGA	4.6049	5.3006	4.6727	3.4407	3.8937	4.574	3.1063
TCGA-CE-A13K-01A	PTC	TCGA	4.6036	5.8006	4.5432	2.6189	3.9365	5.0761	3.5309
TCGA-DJ-A2PX-01A	PTC	TCGA	4.7663	4.8748	4.4175	1.9786	3.51	4.6595	3.2236
TCGA-BJ-A3F0-01A	PTC	TCGA	3.6681	5.8462	4.2895	3.269	4.1288	4.6697	3.1918
TCGA-DJ-A3V8-01A	PTC	TCGA	4.6153	4.9381	4.3478	2.1743	3.6495	4.2328	3.3873
TCGA-EL-A4K2-01A	PTC	TCGA	4.4486	5.4852	4.4991	2.7126	3.7551	4.8452	3.7528
TCGA-EL-A3ZS-01A	PTC	TCGA	4.5846	5.0937	4.4005	1.8002	3.7529	4.724	3.9631
TCGA-BJ-A28W-01A	PTC	TCGA	2.835	4.6942	3.6803	2.2978	2.9018	4.8683	3.9336
TCGA-BJ-A0ZE-01A	PTC	TCGA	3.2732	5.6628	3.4997	2.3678	2.9525	3.8558	2.2984
TCGA-EL-A4K1-01A	PTC	TCGA	2.9471	3.8214	3.3254	1.4184	2.4874	3.9657	2.4784
TCGA-EL-A3T7-01A	PTC	TCGA	4.6023	5.0724	4.7016	1.4619	3.7925	4.7581	3.4466
TCGA-EM-A22L-01A	PTC	TCGA	4.4929	5.4726	4.1944	2.5595	3.848	4.4354	3.479
TCGA-EM-A1YB-01A	PTC	TCGA	3.1966	4.5238	3.0931	1.8666	3.614	2.9883	1.6397
TCGA-DO-A1K0-01A	PTC	TCGA	4.9483	4.9261	4.5929	1.5595	3.5224	4.4034	2.8454
TCGA-EL-A3D1-01A	PTC	TCGA	3.2454	5.843	4.5115	1.9302	3.1562	5.5792	3.7386
TCGA-BJ-A28V-01A	PTC	TCGA	4.8409	5.4639	5.0708	3.9041	4.0414	4.9371	3.5081
TCGA-ET-A25O-01A	PTC	TCGA	5.4163	5.4449	4.7207	2.1005	3.6688	4.4279	3.1243
TCGA-FY-A3R7-01A	PTC	TCGA	5.043	5.1722	4.6626	2.9677	3.8872	4.521	3.4769
TCGA-H2-A3RI-01A	PTC	TCGA	4.8905	5.2993	5.0255	2.0919	3.8259	4.6778	3.5734
TCGA-DJ-A4UR-01A	PTC	TCGA	3.5513	5.3792	3.766	2.6652	3.448	4.7534	3.4381
TCGA-DJ-A13L-01A	PTC	TCGA	4.5161	4.7087	3.7968	1.5792	2.9966	4.5741	3.4008
TCGA-ET-A3BS-01A	PTC	TCGA	4.2882	4.4817	4.4447	1.7809	3.1524	4.0323	2.939
TCGA-EL-A3GW-01A	PTC	TCGA	4.8618	5.5821	4.1674	2.5336	3.9462	4.6175	3.0064
TCGA-EL-A3CZ-01A	PTC	TCGA	5.2629	5.5421	4.5967	2.6568	3.9982	4.2141	3.0179
TCGA-FY-A3I4-01A	PTC	TCGA	4.0932	5.3559	4.3456	1.577	3.673	4.8297	3.4291
TCGA-DJ-A3VL-01A	PTC	TCGA	3.9907	5.563	4.3304	2.9423	3.2798	4.855	3.5133
TCGA-DJ-A1QG-01A	PTC	TCGA	3.7572	4.8815	3.2579	1.8	3.2583	3.4668	2.0906
TCGA-EL-A3TA-01A	PTC	TCGA	4.2319	5.0939	4.6225	2.5279	3.5224	4.9782	3.8029
TCGA-DJ-A2PW-01A	PTC	TCGA	4.4998	5.1082	4.4855	2.1004	3.7397	5.0373	3.2061
TCGA-ET-A39O-01A	PTC	TCGA	4.4966	4.7684	3.7869	1.4215	3.2799	4.8491	3.0246
TCGA-DJ-A3UM-01A	PTC	TCGA	4.5317	5.1242	4.6995	2.1665	3.5786	4.7849	3.4258
TCGA-BJ-A2N7-01A	PTC	TCGA	4.8167	5.7751	4.5641	2.2214	3.3584	4.6637	3.2215
TCGA-DJ-A3UK-01A	PTC	TCGA	5.0478	5.5282	5.5519	2.5707	4.0955	4.6245	3.8046
TCGA-DJ-A1QE-01A	PTC	TCGA	4.751	4.6941	3.9106	1.5307	3.1375	4.6395	3.133
TCGA-DJ-A4V2-01A	PTC	TCGA	4.7828	5.0567	4.1351	1.7682	3.5309	4.7462	3.3401
TCGA-EM-A2CJ-01A	PTC	TCGA	4.8509	5.9023	5.0757	3.1404	4.0313	5.1784	3.7988
TCGA-EL-A4K7-01A	PTC	TCGA	3.3968	5.2572	4.8274	1.6552	3.3588	5.6037	3.7244
TCGA-E8-A436-01A	PTC	TCGA	4.5433	5.056	4.3359	2.0204	3.5505	4.8431	3.7973
TCGA-BJ-A45F-01A	PTC	TCGA	3.3796	5.0206	3.4608	2.0364	3.031	3.6995	2.6539
TCGA-EL-A3GP-01A	PTC	TCGA	4.4911	5.1365	2.7497	1.7952	2.3359	3.8568	2.6012
TCGA-E3-A3DY-01A	PTC	TCGA	5.1833	5.0257	4.9806	1.6155	3.9702	4.5957	3.4338
TCGA-KS-A4I7-01A	PTC	TCGA	4.547	5.443	4.9368	2.0487	3.4407	5.2595	3.7715
TCGA-FK-A3SH-01A	PTC	TCGA	4.2394	5.3411	4.9334	1.684	3.6348	5.9525	3.8746
TCGA-FE-A234-01A	PTC	TCGA	5.0765	4.9676	4.3274	1.5177	3.1389	4.6843	3.2884
TCGA-ET-A25G-01A	PTC	TCGA	4.2714	4.7336	3.6237	1.3021	2.8937	4.5967	2.8955
TCGA-BJ-A45D-01A	PTC	TCGA	2.7248	6.2325	4.4857	3.0827	3.8103	5.4509	3.74
TCGA-H2-A26U-01A	PTC	TCGA	4.3346	4.7922	4.1349	1.2242	2.7878	4.9063	3.5691
TCGA-BJ-A2P4-01A	PTC	TCGA	3.5641	5.7577	4.3935	2.6916	3.6601	5.5598	3.576
TCGA-CE-A484-01A	PTC	TCGA	4.4435	5.468	4.6124	3.4145	3.8462	5.6244	3.9022
TCGA-EM-A1CS-01A	PTC	TCGA	5.258	5.1496	5.306	2.4405	3.6107	4.7279	3.5834
TCGA-EL-A3ZP-01A	PTC	TCGA	4.1273	5.0778	4.2706	2.3231	3.3921	5.1816	3.8429
TCGA-KS-A4I5-01A	PTC	TCGA	4.3301	5.2581	4.6388	2.8505	3.524	5.3582	3.7811
TCGA-ET-A2MY-01A	PTC	TCGA	4.5084	5.3102	4.5587	2.0209	3.5991	4.6674	3.0551
TCGA-EL-A3GV-01A	PTC	TCGA	5.1431	5.029	4.5225	1.4089	3.4567	4.5568	3.0739
TCGA-ET-A25N-01A	PTC	TCGA	5.6225	5.0653	4.2085	0.9664	3.56	4.2658	2.458
TCGA-EL-A3CV-01A	PTC	TCGA	5.1782	4.6919	3.6026	1.766	3.1723	4.2962	2.9104
TCGA-EL-A3CL-01A	PTC	TCGA	5.055	5.4234	4.9547	1.1148	3.6545	4.8838	3.4845
TCGA-EL-A3T3-01A	PTC	TCGA	4.1733	4.736	4.4881	1.8591	3.5057	4.6836	3.3897
TCGA-EM-A2CQ-01A	PTC	TCGA	4.5535	5.3043	4.0438	2.1054	4.0695	4.083	2.6419
TCGA-CE-A27D-01A	PTC	TCGA	4.4844	5.0262	4.0879	2.3499	3.4285	4.7444	3.3757
TCGA-ET-A39K-01A	PTC	TCGA	3.6306	5.4522	4.9314	1.7247	3.6445	5.7218	3.6758
TCGA-EM-A3AI-01A	PTC	TCGA	4.1184	5.4311	4.4765	3.2087	3.8508	4.6081	3.7477
TCGA-DJ-A4UL-01A	PTC	TCGA	4.0391	5.3643	5.4884	2.487	3.9563	5.6307	4.2588
TCGA-DJ-A3US-01A	PTC	TCGA	4.6722	5.6496	4.6149	2.9055	3.8805	4.8482	3.7696
TCGA-FK-A3S3-01A	PTC	TCGA	4.3944	5.6509	4.8293	2.1957	3.7175	4.9984	3.5058
TCGA-EL-A4JV-01A	PTC	TCGA	4.6394	5.8638	4.7195	3.0916	3.8584	5	3.6956
TCGA-ET-A39T-01A	PTC	TCGA	5.0332	5.4858	4.4952	2.6077	4.3448	4.6855	3.1006
TCGA-GE-A2C6-01A	PTC	TCGA	4.7936	5.2075	4.8063	1.8676	3.4504	4.7133	3.5283
TCGA-FY-A3W9-01A	PTC	TCGA	4.9261	6.1182	4.8648	3.2901	3.8071	5.0581	3.901
TCGA-DE-A69K-01A	PTC	TCGA	4.7608	5.653	4.471	2.3332	3.9298	5.0608	3.3572
TCGA-EM-A2CK-01A	PTC	TCGA	4.5823	5.3271	4.3853	2.7128	3.6233	4.6025	3.192
TCGA-BJ-A0Z2-01A	PTC	TCGA	4.8451	5.9082	4.8223	3.1863	4.1278	4.9565	3.8562
TCGA-KS-A4I3-01A	PTC	TCGA	4.8466	5.1643	4.462	2.1956	3.878	4.9594	3.5129
TCGA-BJ-A3PR-01A	PTC	TCGA	4.1735	4.7036	3.5828	2.1008	2.8583	4.8101	3.7497
TCGA-DJ-A4V0-01A	PTC	TCGA	4.4558	5.0151	4.0823	2.5785	3.5077	4.3772	3.3445
TCGA-EM-A3O9-01A	PTC	TCGA	2.6321	5.6552	2.8018	1.6643	3.4293	4.0076	2.1239
TCGA-DE-A0XZ-01A	PTC	TCGA	4.6746	5.1442	5.1971	2.0585	3.6073	4.7711	3.7186
TCGA-CE-A481-01A	PTC	TCGA	4.5536	5.9251	4.4526	2.4693	3.8431	5.0797	3.8
TCGA-DJ-A2PT-01A	PTC	TCGA	4.0339	4.9249	3.9145	1.8571	3.2618	4.9194	3.4271
TCGA-DJ-A1QM-01A	PTC	TCGA	4.4879	5.295	4.2943	2.7071	3.6825	4.605	3.0721
TCGA-DJ-A3UQ-01A	PTC	TCGA	4.6766	5.2398	4.3577	1.7963	3.2583	4.8798	3.2691
TCGA-E3-A3E5-01A	PTC	TCGA	4.5571	5.5639	5.1757	2.9153	3.5507	4.9569	3.4146
TCGA-ET-A39I-01A	PTC	TCGA	4.8078	5.8145	4.7291	3.064	4.0549	4.7261	3.0608
TCGA-EM-A3AQ-01A	PTC	TCGA	4.2553	5.5772	4.8343	2.4259	3.5176	5.4643	3.5814
TCGA-DJ-A3UN-01A	PTC	TCGA	4.6795	5.6509	5.3784	2.5311	3.9652	4.9845	3.8888
TCGA-ET-A40Q-01A	PTC	TCGA	4.1602	4.6755	4.0954	1.4823	3.1853	4.6737	3.3952
TCGA-EM-A1CV-01A	PTC	TCGA	5.5174	5.3432	5.2592	2.3012	4.0637	4.6228	3.6175
TCGA-EL-A3CU-01A	PTC	TCGA	5.1549	4.8428	4.07	1.8468	3.4021	4.2521	2.9025
TCGA-FE-A22Z-01A	PTC	TCGA	3.8289	5.0104	3.6931	1.6116	2.9683	4.5637	2.8186
TCGA-KS-A41I-01A	PTC	TCGA	2.1641	3.8895	2.6829	1.7366	1.842	3.9973	2.3249
TCGA-EM-A2CS-01A	PTC	TCGA	5.143	5.3541	4.7944	2.8979	3.8405	4.778	3.6507
TCGA-DE-A0Y2-01A	PTC	TCGA	4.7323	5.082	3.9753	1.4695	3.3414	4.5065	2.8161
TCGA-EL-A4KH-01A	PTC	TCGA	3.1498	5.4157	5.3592	2.8081	3.5305	5.643	4.0948
TCGA-FE-A231-01A	PTC	TCGA	5.0125	5.3752	4.1691	1.5318	3.4504	4.4944	3.2472
TCGA-FY-A4B0-01A	PTC	TCGA	4.1557	5.7029	4.6768	3.2574	4.4122	4.0521	4.0878
TCGA-EM-A3AR-01A	PTC	TCGA	5.1141	5.1785	4.7018	3.0454	3.8938	4.5974	3.3717
TCGA-EM-A4FV-01A	PTC	TCGA	4.6312	5.1612	4.7136	2.9002	3.8099	4.8249	3.9791
TCGA-BJ-A28Z-01A	PTC	TCGA	3.7695	4.5687	3.3932	1.3539	2.6332	4.3128	2.9766
TCGA-EM-A2CU-01A	PTC	TCGA	4.3966	5.7786	4.4889	2.5534	3.7815	5.3863	3.4861
TCGA-DE-A2OL-01A	PTC	TCGA	4.9378	5.6649	5.1395	3.7959	4.1767	5.2634	3.5858
TCGA-FK-A4UB-01A	PTC	TCGA	3.8947	4.9788	4.6372	2.1491	3.2272	5.3483	3.2783
TCGA-EM-A22Q-01A	PTC	TCGA	2.1042	5.7363	4.7354	3.0868	3.3211	5.1818	2.9462
TCGA-FY-A76V-01A	PTC	TCGA	4.8127	6.1676	4.9117	2.4793	3.9797	4.8167	3.3719
TCGA-EL-A3T0-01A	PTC	TCGA	4.4248	5.2326	4.3423	2.0762	3.4297	4.6103	3.3193
TCGA-EL-A4K9-01A	PTC	TCGA	4.5818	5.0359	4.8627	1.9524	3.6406	4.9198	3.5334
TCGA-BJ-A0ZH-01A	PTC	TCGA	4.0304	5.0946	4.0231	1.4713	3.1259	4.5859	3.1037
TCGA-EL-A3T9-01A	PTC	TCGA	4.313	4.6204	4.162	0.9807	3.0771	4.8804	3.888
TCGA-BJ-A0ZJ-01A	PTC	TCGA	4.6235	5.534	4.7324	2.7033	3.7141	4.9852	3.7581
TCGA-KS-A4ID-01A	PTC	TCGA	3.2823	4.8268	3.2293	1.7635	2.8452	4.1509	2.7799
TCGA-EL-A3T2-01A	PTC	TCGA	5.7383	5.2683	4.6965	2.4853	3.8848	4.1449	3.5651
TCGA-EL-A3H1-01A	PTC	TCGA	4.806	5.255	4.7172	3.8602	4.016	4.7532	3.2729
TCGA-EM-A4FR-01A	PTC	TCGA	3.3247	4.9718	4.1391	1.8389	3.2796	5.1248	3.5238
TCGA-DJ-A2Q0-01A	PTC	TCGA	3.8174	5.2357	3.703	1.6529	4.606	3.6175	2.6761
TCGA-DJ-A3V7-01A	PTC	TCGA	4.4292	5.1853	4.7442	2.3092	3.8923	4.9142	3.3959
TCGA-IM-A41Z-01A	PTC	TCGA	4.3348	5.8873	4.0567	2.4236	3.9071	4.501	3.2741
TCGA-ET-A3BP-01A	PTC	TCGA	4.6156	5.529	4.7757	2.6308	3.7998	5.0038	3.3723
TCGA-EL-A3T6-01A	PTC	TCGA	4.3087	4.3959	3.6442	1.8271	3.1949	4.3904	3.2924
TCGA-EL-A3ZR-01A	PTC	TCGA	4.3491	6.2949	5.0165	3.3185	3.8009	4.8952	4.0461
TCGA-CE-A485-01A	PTC	TCGA	4.7225	5.4547	4.3085	2.654	3.6209	5.064	3.9105
TCGA-EM-A2OX-01A	PTC	TCGA	4.5693	5.481	4.7422	2.4471	3.4814	4.9894	3.4544
TCGA-DJ-A3UT-01A	PTC	TCGA	4.0201	5.4597	4.0547	2.8951	3.6566	4.6654	3.179
TCGA-ET-A3DR-01A	PTC	TCGA	5.4686	5.2327	4.7022	2.6272	4.0958	5.0526	3.5562
TCGA-J8-A3YH-01A	PTC	TCGA	4.6631	5.6177	5.5623	2.7714	4.0847	4.9622	4.0188
TCGA-EL-A3TB-01A	PTC	TCGA	4.3409	6.0108	5.1868	2.7729	3.8162	5.0816	3.8385
TCGA-DJ-A3UX-01A	PTC	TCGA	5.0883	5.227	4.8011	2.393	3.8933	4.5286	3.3587
TCGA-DJ-A3VF-01A	PTC	TCGA	4.4583	4.8203	3.6479	1.3447	3.147	4.3819	2.8271
TCGA-CE-A482-01A	PTC	TCGA	4.5171	5.5233	4.5176	2.2319	3.829	5.3115	3.7747
TCGA-E8-A44K-01A	PTC	TCGA	3.807	4.8756	4.0576	1.72	3.0895	4.5712	3.0595
TCGA-EM-A2OW-01A	PTC	TCGA	3.7926	4.9516	3.5077	2.2316	4.0285	3.535	2.3764
TCGA-E8-A432-01A	PTC	TCGA	4.5042	5.6951	4.7906	2.5094	4.0617	5.2302	4.2317
TCGA-EL-A3GO-01A	PTC	TCGA	4.6589	4.9583	3.9956	3.6006	3.3075	4.1433	3.1182
TCGA-BJ-A18Y-01A	PTC	TCGA	4.5422	5.5194	4.6881	3.0823	4.0112	4.7328	3.442
TCGA-DJ-A4UT-01A	PTC	TCGA	4.2694	5.5542	3.8318	1.7527	3.1938	4.881	3.4209
TCGA-DJ-A2Q3-01A	PTC	TCGA	4.7552	4.9615	4.1798	1.9013	3.2794	4.2203	2.9375
TCGA-FE-A230-01A	PTC	TCGA	4.3331	4.3562	3.8262	1.1702	2.8982	3.9765	2.6693
TCGA-EM-A3FO-01A	PTC	TCGA	4.1394	4.9699	4.208	1.2043	3.3568	5.1676	3.515
TCGA-DJ-A2Q6-01A	PTC	TCGA	5.3705	5.0678	4.7857	2.2229	3.8408	4.4788	3.314
TCGA-EL-A4KD-01A	PTC	TCGA	4.3373	5.559	4.1105	2.3068	3.6582	5.0014	3.5163
TCGA-FK-A3SE-01A	PTC	TCGA	5.2088	5.3635	4.4478	1.3389	3.9369	4.5986	3.4451
TCGA-BJ-A192-01A	PTC	TCGA	3.6846	5.3097	4.0021	2.7035	4.1867	3.9418	3.9594
TCGA-DJ-A2QA-01A	PTC	TCGA	2.8569	5.0378	4.611	2.417	3.6482	5.5909	3.8476
TCGA-L6-A4EU-01A	PTC	TCGA	3.8098	4.9707	3.8109	1.8802	3.1931	5.2122	3.4725
TCGA-BJ-A28X-01A	PTC	TCGA	4.6536	4.9844	3.8947	1.9218	3.1846	4.1579	3.4399
TCGA-EM-A2P2-01A	PTC	TCGA	4.6946	5.4421	5.0485	2.5145	3.621	4.7311	3.3715
TCGA-ET-A3DV-01A	PTC	TCGA	4.8407	5.4407	4.9969	3.9546	3.7711	4.8794	3.2657
TCGA-EM-A4FF-01A	PTC	TCGA	4.4342	4.9647	4.2057	1.7615	3.3505	4.6833	3.1767
TCGA-EM-A3FP-01A	PTC	TCGA	3.2714	4.8947	3.2932	2.8775	3.7069	4.4135	2.7382
TCGA-DJ-A3V0-01A	PTC	TCGA	3.8221	5.0287	4.1692	1.9068	3.3311	4.8531	3.1268
TCGA-BJ-A45G-01A	PTC	TCGA	4.5062	5.6549	4.5369	2.4521	3.823	4.7253	3.4238
TCGA-DE-A0Y3-01B	PTC	TCGA	4.9092	5.0229	4.472	1.5577	3.3519	4.6484	2.9947
TCGA-QD-A8IV-01A	PTC	TCGA	4.7158	5.1853	4.7077	2.8048	3.8793	4.6479	3.6294
TCGA-FY-A3BL-01A	PTC	TCGA	4.588	4.9811	4.5002	1.6012	3.5473	4.5597	3.1164
TCGA-EM-A22J-01A	PTC	TCGA	4.29	5.3559	3.6342	3.0149	3.6424	3.9991	2.5847
TCGA-FE-A235-01A	PTC	TCGA	4.0248	5.6891	4.9125	1.2803	3.2921	4.2605	3.4521
TCGA-EM-A3FJ-01A	PTC	TCGA	4.8301	5.2674	5.2318	1.9138	3.8252	5.123	3.5842
TCGA-BJ-A45I-01A	PTC	TCGA	4.144	4.8918	3.9511	1.5434	3.0475	4.7452	3.3332
TCGA-DJ-A3UR-01A	PTC	TCGA	4.9472	5.253	5.5205	2.5445	3.9807	4.9256	3.5904
TCGA-EM-A4G1-01A	PTC	TCGA	4.558	5.3903	3.9933	2.8295	3.5266	4.2757	2.9583
TCGA-DJ-A13P-01A	PTC	TCGA	5.1816	5.4285	5.2966	2.7475	3.887	4.6985	3.4711
TCGA-ET-A39L-01A	PTC	TCGA	5.2912	5.4481	4.5783	2.7685	3.6366	4.7075	3.1901
TCGA-FY-A3YR-01A	PTC	TCGA	4.0793	4.4575	3.7998	1.4808	3.0586	4.2082	2.7786
TCGA-E8-A413-01A	PTC	TCGA	4.8244	4.9358	4.4638	2.0625	3.5326	4.6049	3.6164
TCGA-EM-A3AJ-01A	PTC	TCGA	4.244	5.7322	3.8458	2.8275	3.7645	4.2237	3.4699
TCGA-DJ-A2PO-01A	PTC	TCGA	4.911	5.4035	4.8064	2.1937	3.5995	4.8263	3.4
TCGA-EM-A2OY-01A	PTC	TCGA	3.7335	5.1168	3.1269	2.3721	3.1776	3.8312	2.8478
TCGA-FY-A3R9-01A	PTC	TCGA	3.8113	5.0479	3.5218	1.9456	3.4994	3.7079	2.2663
TCGA-IM-A3U3-01A	PTC	TCGA	4.4902	5.4364	4.4355	1.9219	3.5599	4.8051	3.2902
TCGA-EL-A3ZL-01A	PTC	TCGA	4.0989	4.6515	4.9836	1.5014	3.4035	4.6651	3.3719
TCGA-EM-A4FO-01A	PTC	TCGA	3.8464	4.8432	3.785	2.1575	3.048	4.4858	3.5361
TCGA-E8-A418-01A	PTC	TCGA	4.5269	5.2865	4.1411	1.9352	3.6567	4.6598	3.6843
TCGA-E8-A434-01A	PTC	TCGA	4.7931	5.3719	5.0152	2.8556	4.113	4.76	3.8067
TCGA-MK-A4N7-01A	PTC	TCGA	5.14	4.966	5.3453	1.4711	4.1664	5.0433	3.5914
TCGA-EL-A3MZ-01A	PTC	TCGA	4.2129	4.5445	4.0497	1.7022	2.9232	4.6638	2.9682
TCGA-E8-A438-01A	PTC	TCGA	3.139	5.7443	4.3376	2.361	3.3621	5.4471	3.8714
TCGA-EM-A4FN-01A	PTC	TCGA	3.4669	4.7871	4.0323	1.9436	3.089	4.9037	3.2235
TCGA-ET-A3DQ-01A	PTC	TCGA	4.612	5.6342	4.2398	2.0898	3.7341	4.4414	2.9543
TCGA-EL-A3MW-01A	PTC	TCGA	4.8679	5.2312	5.0043	2.6598	3.8976	4.8856	3.5161
TCGA-J8-A3O1-01A	PTC	TCGA	5.5292	4.6774	4.1503	1.9969	4.1626	4.3844	3.3772
TCGA-DJ-A3V2-01A	PTC	TCGA	4.4612	4.9227	4.6887	2.2163	3.5842	4.5667	3.5744
TCGA-ET-A25M-01A	PTC	TCGA	4.6413	5.1852	4.581	2.3045	3.6652	4.7082	3.2258
TCGA-FK-A3SG-01A	PTC	TCGA	4.4152	5.3187	3.8201	1.2219	3.4014	5.0327	3.1948
TCGA-EM-A3FM-01A	PTC	TCGA	3.2085	4.924	3.8862	1.3014	2.7262	5.2043	3.1154
TCGA-E8-A417-01A	PTC	TCGA	4.6927	5.0759	4.5132	2.0035	3.5977	4.4123	3.4382
TCGA-EM-A3O8-01A	PTC	TCGA	4.8053	5.7142	4.6968	3.344	4.1616	4.6114	3.4219
TCGA-EL-A3T1-01A	PTC	TCGA	4.2561	4.8686	3.888	1.4403	3.1645	4.5587	3.0484
TCGA-E8-A2EA-01A	PTC	TCGA	4.0083	4.8197	3.8406	2.1187	3.2123	4.6209	3.3625
TCGA-ET-A39R-01A	PTC	TCGA	4.445	5.3974	4.3579	2.5168	3.4713	5.179	3.7184
TCGA-L6-A4EP-01A	PTC	TCGA	3.863	5.2159	5.0324	2.4584	3.3576	5.6373	3.8719
TCGA-DJ-A1QQ-01A	PTC	TCGA	4.8545	5.121	4.3572	1.9094	3.5168	4.765	3.2812
TCGA-DE-A69J-01A	PTC	TCGA	5.109	5.2788	4.7405	1.7111	3.6852	5.0801	3.6004
TCGA-E8-A419-01A	PTC	TCGA	3.9315	4.0315	3.7377	1.4061	2.8924	4.3332	3.53
TCGA-DJ-A2PS-01A	PTC	TCGA	5.4629	5.2834	4.8283	2.4573	3.8965	4.9115	3.4674
TCGA-DE-A4M8-01A	PTC	TCGA	3.8885	4.5393	3.7941	1.8131	2.8494	4.0763	2.9485
TCGA-FE-A3PC-01A	PTC	TCGA	3.4531	4.3987	4.4003	1.8223	2.8993	4.4527	3.0607
TCGA-BJ-A28T-01A	PTC	TCGA	4.1924	4.6494	3.6622	2.1671	3.2234	3.907	2.92
TCGA-DJ-A3UZ-01A	PTC	TCGA	5.1711	5.5342	4.7591	2.1474	4.0679	4.6568	3.5559
TCGA-DJ-A3VB-01A	PTC	TCGA	3.6279	4.71	3.7223	1.2562	3.0064	4.8975	3.1789
TCGA-FY-A2QD-01A	PTC	TCGA	5.177	5.3812	4.8445	1.5335	3.9632	4.5728	2.9902
TCGA-EL-A3GR-01A	PTC	TCGA	5.5952	5.1034	4.4426	1.9811	3.7888	4.6284	3.2826
TCGA-DJ-A2QB-01A	PTC	TCGA	4.3629	5.4694	3.7829	2.0282	4.1753	4.135	2.7407
TCGA-DJ-A4V4-01A	PTC	TCGA	4.0907	4.9522	4.3194	1.9566	3.5905	4.6862	3.1392
TCGA-DJ-A13M-01A	PTC	TCGA	3.7319	5.605	4.6697	3.2757	3.728	5.1751	3.562
TCGA-BJ-A3EZ-01A	PTC	TCGA	4.474	4.7058	3.6866	1.6214	3.3164	4.3458	2.8327
TCGA-EM-A22N-01A	PTC	TCGA	3.7754	4.8202	2.9608	2.8839	3.4708	3.7252	2.5826
TCGA-E8-A415-01A	PTC	TCGA	4.6295	5.2398	4.5048	2.2999	3.8796	4.6068	3.5295
TCGA-DJ-A3VG-01A	PTC	TCGA	4.1539	5.7117	4.121	2.7561	3.5685	4.7869	3.3531
TCGA-FY-A3R8-01A	PTC	TCGA	4.9136	5.2369	4.2071	1.7949	3.4683	4.839	3.4313
TCGA-ET-A3DU-01A	PTC	TCGA	3.5139	4.2633	3.1634	1.2807	2.3826	4.319	2.8896
TCGA-EM-A2P3-01A	PTC	TCGA	4.9831	4.9774	4.9339	2.4597	3.7191	4.9834	3.3583
TCGA-EM-A2CT-01A	PTC	TCGA	5.2329	5.9366	4.3921	2.3812	4.5217	4.664	3.5495
TCGA-ET-A40S-01A	PTC	TCGA	4.1459	5.4819	4.2217	2.2661	3.3326	4.8496	3.5506
TCGA-DE-A4MD-01A	PTC	TCGA	4.8941	5.3779	4.6914	2.2706	3.9792	4.7231	3.2115
TCGA-J8-A3YE-01A	PTC	TCGA	4.577	4.7467	4.6134	2.3123	4.2508	4.5146	3.5021
TCGA-EM-A3FL-01A	PTC	TCGA	3.9672	5.1285	3.9541	2.7315	3.8264	4.1194	2.5692
TCGA-IM-A3ED-01A	PTC	TCGA	4.8335	4.8585	4.2031	1.6013	3.5998	4.1939	2.9898
TCGA-EM-A3ST-01A	PTC	TCGA	3.5624	5.7218	4.2818	2.696	3.8014	5.5188	3.9601
TCGA-BJ-A4O9-01A	PTC	TCGA	5.0896	5.5595	5.0342	2.6889	4.3068	4.6598	3.5935
TCGA-EL-A3GU-01A	PTC	TCGA	4.407	4.5724	3.681	1.4137	2.9329	4.5379	2.8868
TCGA-IM-A420-01A	PTC	TCGA	3.8986	4.706	3.7914	1.5286	3.0839	4.6516	3.2025
TCGA-EM-A22K-01A	PTC	TCGA	4.7444	5.3517	4.6547	3.2037	3.7965	4.6945	3.331
TCGA-CE-A3ME-01A	PTC	TCGA	5.0497	5.1786	4.699	1.836	4.1235	4.9943	3.654
TCGA-DJ-A3VE-01A	PTC	TCGA	5.027	4.6923	5.0297	2.1087	3.7212	4.5395	3.7693
TCGA-ET-A39S-01A	PTC	TCGA	4.9409	5.4743	4.8433	2.0946	3.9749	5.1503	3.5861
TCGA-EM-A1YE-01A	PTC	TCGA	3.9187	5.8749	4.597	3.2864	3.8089	5.0021	3.3986
TCGA-FE-A233-01A	PTC	TCGA	4.9428	4.7491	4.3253	1.5608	3.5971	4.4847	3.2443
TCGA-DJ-A1QL-01A	PTC	TCGA	4.1194	5.7456	4.994	3.5313	3.8128	5.2725	3.7725
TCGA-4C-A93U-01A	PTC	TCGA	4.3077	4.8627	4.3609	0.6887	2.8477	4.7591	3.2655
TCGA-EL-A3MX-01A	PTC	TCGA	4.1209	4.8299	5.177	1.1812	3.2165	5.2612	3.482
TCGA-DJ-A3VJ-01A	PTC	TCGA	4.5064	5.3532	4.1542	2.2191	3.6277	4.9808	3.8066
TCGA-E3-A3E2-01A	PTC	TCGA	4.7248	5.0843	4.7814	1.9945	3.6847	5.028	3.6307
TCGA-ET-A39M-01A	PTC	TCGA	3.2325	4.9702	4.2944	2.1709	2.8713	4.826	3.7062
TCGA-DJ-A2Q4-01A	PTC	TCGA	4.807	5.0912	4.2566	1.6484	3.5032	4.9994	3.201
TCGA-DJ-A2PQ-01A	PTC	TCGA	5.3056	5.2114	5.2862	2.8172	4.2444	4.8077	3.6777
TCGA-EM-A22I-01A	PTC	TCGA	4.2628	4.6145	3.7712	1.159	2.8948	4.1718	2.6906
TCGA-DJ-A1QO-01A	PTC	TCGA	4.295	4.8022	3.8863	1.4498	3.3682	4.6127	3.196
TCGA-BJ-A0YZ-01A	PTC	TCGA	3.6943	5.749	3.9224	2.5344	3.7043	4.032	2.7905
TCGA-EM-A3FQ-01A	PTC	TCGA	4.5088	4.5914	3.9455	2.0487	3.3385	5.176	3.5663
TCGA-FE-A239-01A	PTC	TCGA	4.3529	6.1583	3.9761	2.6438	4.348	4.7173	3.1557
TCGA-EL-A3H8-01A	PTC	TCGA	5.2393	5.0526	4.9145	2.1795	3.9446	4.682	3.3104
TCGA-EL-A3H7-01A	PTC	TCGA	4.0683	4.6025	3.8032	1.5981	2.8927	4.7767	2.9813
TCGA-DJ-A2PY-01A	PTC	TCGA	5.1817	4.8136	4.2596	1.512	3.5949	4.3009	2.962
TCGA-EL-A3CO-01A	PTC	TCGA	4.9361	5.0467	4.078	1.3481	3.4827	4.4733	3.0113
TCGA-FE-A23A-01A	PTC	TCGA	3.5907	4.1903	3.5075	1.4691	2.6036	4.6859	2.9737
TCGA-EM-A1CU-01A	PTC	TCGA	4.8437	5.2156	4.9092	1.5156	3.5662	5.0555	3.4537
TCGA-FY-A3ON-01A	PTC	TCGA	4.9789	5.2397	4.6799	2.1678	3.6805	5.0642	3.8751
TCGA-IM-A41Y-01A	PTC	TCGA	3.8649	5.1587	4.5636	1.1589	3.5815	4.67	2.8322
TCGA-E3-A3DZ-01A	PTC	TCGA	4.8313	5.3882	4.7262	2.8526	3.99	4.5746	3.8784
TCGA-ET-A2MZ-01A	PTC	TCGA	5.0787	5.3435	4.7414	2.3726	3.8519	4.5735	3.2099
TCGA-EL-A3H5-01A	PTC	TCGA	2.9565	3.482	2.5221	0.6427	1.7609	2.9975	1.4125
TCGA-EM-A2CN-01A	PTC	TCGA	4.8372	5.7418	4.8066	3.3738	3.7758	5.4351	4.0316
TCGA-DJ-A2PV-01A	PTC	TCGA	5.3799	5.2109	4.9026	1.5365	3.8387	4.7639	3.3362
TCGA-ET-A40P-01A	PTC	TCGA	3.9935	5.4946	4.2811	2.5714	3.7065	4.9535	3.7623
TCGA-E8-A416-01A	PTC	TCGA	5.0581	5.2997	4.7174	3.5674	4.1544	4.6457	3.7889
TCGA-H2-A421-01A	PTC	TCGA	3.7241	4.5599	4.1119	1.6195	2.8842	4.4924	3.347
TCGA-CE-A483-01A	PTC	TCGA	5.0639	5.1616	4.8744	1.7548	3.9661	4.6577	3.4216
TCGA-ET-A39N-01A	PTC	TCGA	4.0106	5.9903	4.4268	2.8292	3.7108	5.0474	4.3155
TCGA-DE-A4M9-01A	PTC	TCGA	4.7827	5.8061	4.5128	3.1623	4.1234	4.8294	3.8243
TCGA-ET-A3BX-01A	PTC	TCGA	4.929	4.8915	3.858	1.6903	3.5417	4.9643	3.5028
TCGA-FK-A3SB-01A	PTC	TCGA	4.8977	5.4367	4.7608	1.6912	3.6075	4.8186	3.4487
TCGA-FY-A40K-01A	PTC	TCGA	4.9129	5.0793	5.3159	2.1066	3.7346	4.5814	3.9582
TCGA-DJ-A13S-01A	PTC	TCGA	4.0748	5.8677	3.6315	2.3014	3.4914	4.2631	2.7963
TCGA-KS-A41F-01A	PTC	TCGA	2.0178	4.525	4.6678	1.8434	3.3127	5.827	3.558
TCGA-EM-A22M-01A	PTC	TCGA	3.2785	4.5126	3.5951	1.4652	2.3452	4.285	2.9724
TCGA-DJ-A13U-01A	PTC	TCGA	4.8363	4.9591	4.3786	2.0663	3.8618	4.5555	2.9092
TCGA-EL-A3CX-01A	PTC	TCGA	4.2059	7.6252	4.9474	3.1673	4.2751	5.1974	3.213
TCGA-H2-A422-01A	PTC	TCGA	4.6207	5.0294	4.4926	1.7133	3.6571	4.3019	3.3242
TCGA-FY-A3NN-01A	PTC	TCGA	4.5674	4.5422	3.9013	1.8916	3.5019	3.6703	2.5891
TCGA-DJ-A3UO-01A	PTC	TCGA	4.3614	5.4666	4.6488	2.0405	3.6964	4.9291	3.7946
TCGA-ET-A3BT-01A	PTC	TCGA	5.026	5.5667	4.9863	1.9385	3.8944	5.0977	3.4743
TCGA-KS-A4IB-01A	PTC	TCGA	4.6361	5.1775	4.1806	2.151	3.548	4.4892	3.0815
TCGA-DJ-A1QD-01A	PTC	TCGA	4.9873	5.0748	4.0082	1.0068	3.7343	4.3779	2.6309
TCGA-L6-A4EQ-01A	PTC	TCGA	4.2751	5.569	5.723	2.0252	3.8653	5.1576	3.77
TCGA-DJ-A3VD-01A	PTC	TCGA	4.5069	4.7148	3.9074	1.8549	3.2885	4.5212	3.3815
TCGA-BJ-A0ZB-01A	PTC	TCGA	4.5503	4.9021	4.2487	1.954	3.367	4.159	3.0366
TCGA-MK-A4N6-01A	PTC	TCGA	4.5222	4.6344	4.1169	0.8658	3.3764	4.846	3.0251
TCGA-FE-A238-01A	PTC	TCGA	4.4008	4.8127	4.2305	2.0534	3.531	4.7019	3.9475
TCGA-EL-A4KG-01A	PTC	TCGA	4.0678	5.0417	4.4125	2.1072	3.4951	5.275	3.7442
TCGA-EL-A3H4-01A	PTC	TCGA	4.9021	4.673	4.0294	1.0705	3.2942	3.9754	2.4191
TCGA-DJ-A2Q1-01A	PTC	TCGA	3.7553	4.1114	3.4695	1.0997	2.7479	4.9623	2.7979
TCGA-E8-A3X7-01A	PTC	TCGA	3.6229	5.1903	4.3225	2.1245	3.2474	4.5364	3.1223
TCGA-EM-A3SU-01A	PTC	TCGA	3.4838	4.8878	4.0151	1.9454	3.1849	4.8254	3.2088
TCGA-DJ-A2PN-01A	PTC	TCGA	4.9518	5.0506	4.3996	1.8182	4.067	4.6761	3.2674
TCGA-E8-A2JQ-01A	PTC	TCGA	3.5709	4.3002	3.4012	1.6826	2.6956	4.4605	3.2126
TCGA-BJ-A2NA-01A	PTC	TCGA	4.6043	5.2122	4.3963	2.1181	3.4788	4.6417	3.2709
TCGA-FY-A3NM-01A	PTC	TCGA	4.4188	4.6245	4.3375	3.6056	3.736	4.1346	3.0156
TCGA-DJ-A1QF-01A	PTC	TCGA	4.9064	4.9032	4.4415	1.8447	3.6279	3.9328	2.7107
GSM831759	PTC	GSE33630	8.5437	7.3021	7.7366	4.3386	5.8638	7.0418	8.1353
GSM831760	PTC	GSE33630	8.5523	7.3859	7.8609	4.5103	5.9005	7.1293	7.856
GSM831761	PTC	GSE33630	8.5104	7.2216	8.0172	4.5674	5.9973	6.805	8.0791
GSM831762	PTC	GSE33630	8.896	6.6454	7.2663	3.967	5.5119	7.1746	7.76
GSM831763	PTC	GSE33630	8.998	6.9674	7.8809	5.0529	5.7298	6.9379	8.0655
GSM831764	PTC	GSE33630	9.097	6.847	7.5718	4.5111	5.7036	6.8991	7.8778
GSM831765	PTC	GSE33630	8.7299	6.957	7.7374	4.6063	5.7762	7.07	7.6005
GSM831766	PTC	GSE33630	8.1658	7.6523	7.3829	4.1702	5.7911	7.0709	8.1152
GSM831767	PTC	GSE33630	8.7581	7.034	7.4251	4.0617	5.4831	7.2038	8.4302
GSM831768	PTC	GSE33630	8.6858	7.0285	7.6784	4.5683	5.8389	7.1888	8.0247
GSM831769	PTC	GSE33630	8.4529	7.9319	7.8322	4.1327	5.8784	6.9173	7.8437
GSM831770	PTC	GSE33630	8.7433	6.8043	7.3044	4.288	5.6017	7.2212	8.2811
GSM831771	PTC	GSE33630	8.2786	7.023	7.6893	4.4087	5.6044	7.369	8.0194
GSM831772	PTC	GSE33630	8.4691	7.2308	7.6591	5.4952	5.8878	6.979	7.6892
GSM831773	PTC	GSE33630	9.0282	7.1023	7.8835	5.3584	5.8665	7.1677	7.9233
GSM831774	PTC	GSE33630	8.4253	7.2766	7.9985	4.9709	6.0424	7.2332	7.8669
GSM831775	PTC	GSE33630	8.8313	7.1443	8.121	4.4405	5.7847	7.1544	8.0021
GSM831776	PTC	GSE33630	8.9201	7.2133	8.01	4.7834	5.7167	7.182	8.2193
GSM831777	PTC	GSE33630	8.8912	6.814	7.7968	4.0738	5.8398	7.3596	8.035
GSM831778	PTC	GSE33630	8.8175	6.8432	8.0304	5.0632	5.8785	7.2163	7.8986
GSM831779	PTC	GSE33630	8.5496	6.9977	7.9936	5.071	5.6528	7.0334	8.0942
GSM831780	PTC	GSE33630	8.5257	7.1642	7.7047	4.4111	5.8503	6.9562	7.8769
GSM831781	PTC	GSE33630	8.3934	6.8736	7.5545	3.876	5.563	7.3337	8.0437
GSM831782	PTC	GSE33630	8.8791	7.197	7.9396	4.1696	5.5523	7.3598	7.7777
GSM831783	PTC	GSE33630	8.9684	6.8528	7.8962	5.3603	5.9192	7.1584	7.8862
GSM831784	PTC	GSE33630	8.5066	6.7156	7.7479	4.693	5.6348	6.9741	8.0276
GSM831785	PTC	GSE33630	8.5347	6.8514	7.4992	4.6397	5.707	7.312	8.1353
GSM831786	PTC	GSE33630	8.5181	7.2682	7.7312	4.1164	5.5911	7.0616	7.7969
GSM831787	PTC	GSE33630	8.2722	7.3584	7.3434	4.3767	5.5932	6.7773	8.3353
GSM831788	PTC	GSE33630	9.1199	7.0741	7.6277	4.2813	5.5345	7.533	8.6539
GSM831789	PTC	GSE33630	8.4745	7.2233	7.6681	4.9495	5.9532	7.1915	7.9178
GSM831790	PTC	GSE33630	8.2466	7.5611	7.7828	4.1058	5.8344	7.2238	7.9106
GSM831791	PTC	GSE33630	8.4754	7.3303	7.7744	4.5091	5.8628	7.1388	7.6825
GSM831792	PTC	GSE33630	7.8485	6.9487	7.6865	4.4714	5.9484	7.6099	7.4289
GSM831793	PTC	GSE33630	8.1464	7.9019	7.7879	4.6024	5.9843	6.851	7.95
GSM831794	PTC	GSE33630	8.4165	7.2707	7.395	4.4764	6.1176	7.1812	7.6004
GSM831795	PTC	GSE33630	8.5908	6.9648	7.593	4.4281	5.671	7.1015	7.8051
GSM831796	PTC	GSE33630	8.7834	7.0247	7.5759	4.3733	5.7804	7.018	7.8657
GSM831797	PTC	GSE33630	8.6477	7.3247	7.895	4.1861	5.7495	7.0905	7.6505
GSM831798	PTC	GSE33630	8.8312	7.2018	7.4789	4.6697	6.2134	7.1985	7.6441
GSM831799	PTC	GSE33630	8.8423	7.3258	8.0385	4.9197	5.8119	7.5552	8.5956
GSM831800	PTC	GSE33630	7.9921	7.2358	7.734	4.9765	6.1534	6.7132	8.3577
GSM831801	PTC	GSE33630	8.3022	7.223	8.1352	4.6715	5.7979	7.5012	8.0141
GSM831802	PTC	GSE33630	8.2472	7.1645	7.9704	4.5918	5.7975	7.2824	7.8969
GSM831803	PTC	GSE33630	8.5058	6.938	7.8391	4.5367	5.8377	7.1686	8.2421
GSM831804	PTC	GSE33630	8.6164	6.9713	7.6213	4.3774	5.6705	7.4218	7.9615
GSM831805	PTC	GSE33630	8.5667	7.0459	8.0252	4.3797	5.7142	7.0469	8.0392
GSM831806	PTC	GSE33630	8.7628	7.0073	7.7792	5.0815	5.9086	7.0993	7.815
GSM831807	PTC	GSE33630	9.2955	6.9658	7.7336	4.2948	5.8372	6.9758	7.8096
GSM723339	PTC	GSE29265	8.1886	5.0803	6.3733	4.0273	5.0371	5.6438	7.416
GSM723340	PTC	GSE29265	7.9765	5.0702	7.0254	3.0567	5.0327	5.6514	7.2803
GSM723341	PTC	GSE29265	7.4273	5.1668	6.4314	3.4788	4.8509	5.654	7.5004
GSM723342	PTC	GSE29265	8.0662	5.2406	6.8217	3.421	4.9258	5.5882	7.3715
GSM723343	PTC	GSE29265	7.9014	5.2061	6.6247	4.8199	5.3757	5.5028	7.2935
GSM723344	PTC	GSE29265	8.2802	5.1341	6.7714	3.1964	5.0203	5.5226	7.2293
GSM723345	PTC	GSE29265	7.9384	5.4604	6.5034	3.5119	4.7128	5.6241	7.0865
GSM723346	PTC	GSE29265	7.9299	4.7228	6.0142	3.5774	4.9855	5.6933	6.8592
GSM723347	PTC	GSE29265	7.2477	5.0085	6.5496	4.0849	5.2429	5.6235	7.1205
GSM723348	PTC	GSE29265	7.3145	4.8375	6.6062	3.6094	5.2201	5.5958	7.0536
GSM723350	PTC	GSE29265	7.7566	5.5333	6.5698	3.6576	4.9344	5.5194	6.9438
GSM723352	PTC	GSE29265	7.8724	5.2882	7.1996	3.7529	5.006	5.5183	7.3215
GSM723354	PTC	GSE29265	7.3892	5.3701	6.6533	3.2248	5.1886	5.7335	7.4328
GSM723356	PTC	GSE29265	7.6605	5.2649	7.0435	3.0865	5.0142	5.6192	7.0515
GSM723358	PTC	GSE29265	7.5017	5.522	6.524	3.3498	5.0092	5.5757	7.2701
GSM723360	PTC	GSE29265	7.651	5.3838	6.6044	3.4057	5.1366	5.5524	6.6821
GSM723362	PTC	GSE29265	7.9628	5.0938	6.6047	3.4072	4.964	5.7681	7.1483
GSM723364	PTC	GSE29265	7.9924	5.2527	6.7704	3.8058	5.1561	5.6049	7.0544
GSM723366	PTC	GSE29265	7.5499	5.8846	6.9244	4.6082	5.1889	5.5555	7.1061
GSM723368	PTC	GSE29265	7.2453	5.328	6.2245	2.9537	5.1447	5.5698	7.0467
GSM671255	FTC	GSE27155	10.102	10.7557	9.2467	7.8792	8.7556	9.3083	9.2831
GSM671256	FTC	GSE27155	9.5584	11.4252	9.6448	7.5823	9.2489	8.9307	9.4094
GSM671257	FTC	GSE27155	9.2992	10.445	9.2195	7.1935	9.0742	9.2527	9.5755
GSM671258	FTC	GSE27155	9.7715	10.1535	8.9932	7.632	8.9946	9.0901	9.3332
GSM671259	FTC	GSE27155	9.611	10.7203	9.1506	7.8129	9.0534	9.4325	9.2854
GSM671260	FTC	GSE27155	9.8517	10.4939	9.2811	7.7707	9.1523	9.403	9.2336
GSM671261	FTC	GSE27155	9.4778	10.668	10.054	7.6516	8.6191	9.825	10.0279
GSM671262	FTC	GSE27155	10.0457	10.242	9.8623	8.5578	9.3346	9.1318	9.3399
GSM671263	FTC	GSE27155	10.1267	10.4367	9.8729	7.866	8.8441	9.5314	9.7039
GSM671264	FTC	GSE27155	9.5216	11.0761	9.9526	7.7668	8.728	9.8533	8.9396
GSM671265	FTC	GSE27155	10.2761	9.9455	9.6376	7.8792	9.5363	9.6421	9.5255
GSM671266	FTC	GSE27155	9.9218	10.9144	10.2045	7.79	8.9102	9.8549	9.6636
GSM671267	FTC	GSE27155	10.6411	11.5869	9.2847	7.7573	8.6437	9.6636	9.3443
GSM5931381	FTC	GSE197861	10.08	5.26	7.82	6.22	7.09	3.73	2.94
GSM5931382	FTC	GSE197861	9.15	6.1	8.31	5.82	6.98	3.6	2.87
GSM5931383	FTC	GSE197861	9.44	5.86	8.17	5.81	7.06	3.04	3.04
GSM5931384	FTC	GSE197861	10.06	5.35	8.52	6.24	7.35	3.4	3.03
GSM5866662	MTC	GSE196264	10.4321	9.2629	6.9433	5.0388	11.0399	7.631
GSM5866663	MTC	GSE196264	10.9846	9.183	6.8097	4.6328	11.0519	8.503
GSM5866664	MTC	GSE196264	10.1311	8.8431	6.695	4.8324	10.5387	7.4003
GSM5866665	MTC	GSE196264	10.1649	9.1834	6.4586	4.6294	11.125	8.5051
GSM5866666	MTC	GSE196264	11.0185	8.9493	7.2154	4.8456	11.0053	7.6883
GSM5866667	MTC	GSE196264	9.8137	9.1826	7.2464	4.9478	9.0349	9.624
GSM5866668	MTC	GSE196264	9.6876	9.3115	7.2202	5.7749	10.7044	7.9835
GSM5866669	MTC	GSE196264	10.5494	9.0794	6.7899	4.7292	11.2093	7.9359
GSM5866670	MTC	GSE196264	9.8593	8.7379	6.9025	6.1235	11.3171	8.7631
GSM5866671	MTC	GSE196264	11.0586	9.1413	6.7981	5.2268	10.823	7.4811
GSM5866672	MTC	GSE196264	10.5276	8.6908	7.1654	5.2368	10.7381	8.1424
GSM5866673	MTC	GSE196264	9.8827	9.9296	5.8101	4.7776	10.0295	6.845
GSM5866674	MTC	GSE196264	11.4533	9.9421	7.2886	5.2659	10.7711	8.2634
GSM5866675	MTC	GSE196264	10.4918	9.319	7.0725	5.5389	10.3902	7.6929
GSM5866676	MTC	GSE196264	10.0403	8.5355	7.1701	5.4345	10.7879	8.4957
GSM5866677	MTC	GSE196264	10.1244	9.1104	7.4337	4.8396	10.6518	7.8235
GSM5866678	MTC	GSE196264	10.432	9.2803	7.0885	5.0917	11.5978	9.4508
GSM831749	ATC	GSE33630	8.2582	7.204	7.1092	4.1955	5.8182	7.0947	7.7971
GSM831750	ATC	GSE33630	8.4504	6.9114	7.1969	4.4663	5.6975	6.7504	8.1748
GSM831751	ATC	GSE33630	8.2806	7.291	7.4103	4.1646	5.7383	7.2735	7.8861
GSM831752	ATC	GSE33630	7.6529	7.3716	7.5028	4.5652	5.6922	7.4977	7.7856
GSM831753	ATC	GSE33630	8.4653	7.3468	7.2479	4.0399	5.2442	7.4415	8.4238
GSM831754	ATC	GSE33630	8.1793	7.0453	7.1353	4.276	5.6914	7.6077	8.1361
GSM831755	ATC	GSE33630	8.4328	6.6864	7.0922	4.0867	5.8693	7.4175	8.6515
GSM831756	ATC	GSE33630	6.6367	7.2342	7.2549	3.9774	5.902	7.4152	7.9892
GSM831757	ATC	GSE33630	7.9121	7.325	7.4616	4.2585	5.2464	7.3814	7.8779
GSM831758	ATC	GSE33630	8.5685	7.0733	7.187	4.4666	5.5625	7.5984	8.2779
GSM831853	ATC	GSE33630	8.5909	6.9199	7.2485	4.4895	5.1894	7.1978	7.8872
GSM1588026	ATC	GSE65144	9.4636	8.4652	7.9518	5.9397	7.6992	8.0498	9.0577
GSM1588027	ATC	GSE65144	9.5736	8.5619	8.0116	5.8473	7.1399	8.417	8.9729
GSM1588028	ATC	GSE65144	9.0687	8.6137	7.9873	5.7166	6.8436	8.6401	8.7759
GSM1588029	ATC	GSE65144	9.8964	8.1085	7.4898	5.7453	6.3872	8.1555	8.5152
GSM1588030	ATC	GSE65144	10.194	8.5497	8.0715	5.4078	7.1636	8.4016	8.6086
GSM1588031	ATC	GSE65144	10.2631	7.9344	7.9991	5.7064	7.3521	8.0737	8.5231
GSM1588032	ATC	GSE65144	9.5706	8.8844	8.0232	6.006	7.3721	8.8055	9.1629
GSM1588033	ATC	GSE65144	10.4682	8.5141	7.6062	5.429	7.3406	8.3521	8.8313
GSM1588034	ATC	GSE65144	9.4083	8.1811	7.3848	6.3967	7.2011	7.5462	7.9114
GSM1588035	ATC	GSE65144	9.8118	8.2028	7.8838	6.0745	7.5811	8.4147	8.651
GSM1588036	ATC	GSE65144	9.7514	8.4364	9.1041	6.1351	8.2789	8.9224	9.4315
GSM1588037	ATC	GSE65144	10.3022	7.662	7.8489	5.1861	7.0117	8.113	8.755
GSM723320	ATC	GSE29265	7.8129	4.6444	5.8419	4.2081	4.7701	5.6714	7.9432
GSM723321	ATC	GSE29265	6.6257	5.2275	6.1688	4.0488	4.7728	5.8621	6.7595
GSM723322	ATC	GSE29265	7.9219	4.7979	6.1392	4.1884	5.1358	5.6133	7.5433
GSM723323	ATC	GSE29265	6.7173	5.383	6.2756	3.8875	5.406	5.5616	6.8657
GSM723324	ATC	GSE29265	7.4312	4.9973	6.1582	3.9662	4.7549	5.712	7.0631
GSM723325	ATC	GSE29265	7.3696	4.7467	5.7829	3.6608	5.0035	5.26	6.617
GSM723326	ATC	GSE29265	8.1211	5.1361	6.3356	4.3673	5.0627	5.9461	7.019
GSM723327	ATC	GSE29265	7.2615	5.2144	6.1564	3.588	4.5532	6.2072	7.1275
GSM723328	ATC	GSE29265	7.1124	5.3734	6.2501	4.413	4.6091	6.0325	7.6495

## Sheet: 02_ALL_zscores_wide
All 790 samples × SIRT1-7 z-scores (wide format for heatmap)
This is the EXACT data used to generate Figure 2A heatmap. z = (expression − mean of cohort normals) / SD of cohort normals.
sample_id	subtype	cohort	SIRT1	SIRT2	SIRT3	SIRT4	SIRT5	SIRT6	SIRT7
TCGA-EL-A3ZG-11A	Normal	TCGA	-1.04	-0.7807	-0.6245	0.3486	0.0706	0.5917	0.228
TCGA-EL-A3ZH-11A	Normal	TCGA	0.2308	-0.5502	0.2353	-0.3012	0.1329	0.4645	0.4639
TCGA-EL-A3N3-11A	Normal	TCGA	0.7187	-0.3751	-0.1317	-0.5124	-0.6122	-1.0537	0.1171
TCGA-DO-A1JZ-11A	Normal	TCGA	-0.0406	0.3724	0.7045	-1.7928	-0.4662	0.0366	-1.1119
TCGA-ET-A3DP-11A	Normal	TCGA	1.2838	0.0086	0.0449	-0.8818	0.3869	-1.5053	-2.0519
TCGA-EM-A1YC-11A	Normal	TCGA	-1.6083	-1.5912	-0.8558	-0.099	-1.5402	0.854	0.1038
TCGA-EM-A1CW-11A	Normal	TCGA	1.3385	-1.5539	0.6631	1.592	1.4023	-3.2469	-2.3381
TCGA-EM-A1CT-11A	Normal	TCGA	-0.5531	-0.3481	-0.0429	-1.698	0.0357	-0.0118	-1.4328
TCGA-H2-A2K9-11A	Normal	TCGA	0.0262	0.1035	0.2987	0.0273	0.0997	-0.2072	0.0765
TCGA-BJ-A2N9-11A	Normal	TCGA	-0.9941	-1.4421	-0.6598	-0.3925	-1.0102	0.7324	0.28
TCGA-BJ-A3PU-11A	Normal	TCGA	0.6269	1.1272	0.9284	1.2258	0.5475	1.4514	0.9893
TCGA-BJ-A28R-11A	Normal	TCGA	-0.1027	-0.3752	-0.5305	0.0697	-0.361	-1.1267	-0.6975
TCGA-ET-A2MX-11C	Normal	TCGA	0.0873	0.0666	0.3701	1.3506	0.358	0.4479	0.5972
TCGA-EM-A1CU-11A	Normal	TCGA	1.4713	0.106	1.1557	-0.8011	0.1948	-0.0146	-0.3499
TCGA-FY-A3TY-11A	Normal	TCGA	0.2076	0.6891	1.1195	0.0081	1.2071	-0.3877	0.664
TCGA-ET-A3DW-11A	Normal	TCGA	-0.0228	0.8083	-0.4873	0.109	1.1703	0.2427	-1.4239
TCGA-EL-A3ZK-11A	Normal	TCGA	-0.1303	-0.6105	-0.599	0.0384	-0.0535	0.0443	0.6756
TCGA-EL-A3ZQ-11A	Normal	TCGA	0.4042	0.4956	-0.0246	0.8318	0.1592	-0.5105	0.5365
TCGA-EL-A3ZO-11A	Normal	TCGA	0.1087	-0.6191	-0.456	-1.0161	-0.7461	-1.2972	-0.0592
TCGA-KS-A41L-11A	Normal	TCGA	-0.2765	0.8298	0.6808	1.5976	0.6103	0.8594	1.3574
TCGA-BJ-A2N8-11A	Normal	TCGA	0.3616	0.0538	1.0513	0.7316	0.4675	-0.108	-0.6824
TCGA-EL-A3T3-11A	Normal	TCGA	-0.3664	0.4679	0.092	0.8911	0.6451	0.6377	0.0349
TCGA-KS-A41J-11A	Normal	TCGA	0.3806	-0.1199	0.193	0.3888	0.5514	-1.0273	0.9267
TCGA-EL-A3N2-11A	Normal	TCGA	0.9356	0.2217	0.5462	0.3065	1.1829	-1.1495	-1.3527
TCGA-EL-A3GZ-11A	Normal	TCGA	0.7359	0.4149	0.7988	1.2464	0.1124	0.2953	-1.0374
TCGA-BJ-A290-11A	Normal	TCGA	0.068	0.3835	1.2068	1.1787	0.5834	-0.2046	-1.0943
TCGA-EL-A3H2-11A	Normal	TCGA	0.257	0.3651	1.093	-1.0755	0.0458	-0.2817	-0.2357
TCGA-EL-A3ZM-11A	Normal	TCGA	-0.1664	0.1975	-0.1897	-0.5058	1.3743	0.7385	0.1387
TCGA-GE-A2C6-11A	Normal	TCGA	0.1596	-1.2235	-0.6251	-0.0873	-0.3028	0.1075	0.7633
TCGA-EL-A3T0-11A	Normal	TCGA	-0.3795	-0.3331	-1.0608	0.1939	-0.0399	-0.6677	-0.9303
TCGA-EL-A3T8-11A	Normal	TCGA	0.0058	1.9637	0.265	1.3364	1.0586	0.9707	0.5458
TCGA-EL-A3ZR-11A	Normal	TCGA	0.5501	1.3194	0.6854	0.048	0.0698	-0.5135	0.7065
TCGA-H2-A3RI-11A	Normal	TCGA	0.0657	0.7415	1.1507	0.9844	1.1863	0.4892	0.5874
TCGA-EL-A3TA-11A	Normal	TCGA	0.6438	0.655	0.7685	1.3312	0.3013	0.7669	0.3471
TCGA-BJ-A2N7-11A	Normal	TCGA	0.5937	-0.486	0.4965	-1.4149	-0.9816	0.157	-1.3517
TCGA-EM-A3ST-11A	Normal	TCGA	-1.5392	1.5289	1.1714	1.8109	1.9017	2.5634	1.7674
TCGA-EL-A3ZL-11A	Normal	TCGA	1.1792	-0.1913	0.2837	-1.4526	0.4505	-0.6131	0.0716
TCGA-EL-A3MY-11A	Normal	TCGA	0.4056	0.9065	0.2961	0.9687	0.557	0.6528	-0.3376
TCGA-KS-A41I-11A	Normal	TCGA	-0.4153	-1.2982	-0.929	-0.5052	-1.3999	-1.2095	0.9919
TCGA-ET-A2N5-11B	Normal	TCGA	-0.0891	0.9464	0.9913	0.3849	0.8108	1.3395	-0.0235
TCGA-EL-A3H7-11A	Normal	TCGA	1.1005	-0.1923	-0.591	-1.8971	-0.234	-0.7893	-0.8092
TCGA-EL-A3ZT-11A	Normal	TCGA	0.2174	0.6481	1.2407	0.6831	1.1274	-0.0724	0.712
TCGA-EM-A1CV-11A	Normal	TCGA	0.7346	1.7619	1.2222	0.4514	0.1549	0.9025	0.5121
TCGA-EL-A3T2-11A	Normal	TCGA	1.3176	0.9154	0.719	0.3258	0.183	0.2896	0.4425
TCGA-EL-A3ZS-11A	Normal	TCGA	-2.5484	-4.162	-3.3333	-2.4702	-3.4776	0.1954	2.4207
TCGA-EL-A3TB-11A	Normal	TCGA	0.343	0.9857	0.4935	-0.2277	0.2008	-0.7348	-0.4766
TCGA-BJ-A28W-11A	Normal	TCGA	-4.2248	-0.3181	-3.7802	-1.2296	-2.7035	0.1078	-1.3827
TCGA-BJ-A28X-11A	Normal	TCGA	0.0581	-0.0949	-0.8896	-0.3391	-0.7083	-0.1965	1.8317
TCGA-EL-A3MX-11A	Normal	TCGA	-0.3875	0.9504	0.3081	0.7814	0.6407	0.755	0.3848
TCGA-EL-A3ZP-11A	Normal	TCGA	0.3717	-0.3215	-0.1583	-0.4273	-0.1824	-0.1523	1.2211
TCGA-EL-A3T6-11A	Normal	TCGA	0.1113	-0.144	-1.1952	-1.269	-1.0551	-1.35	0.5571
TCGA-EL-A3T1-11A	Normal	TCGA	0.0082	-1.4791	-1.4673	-1.9894	-1.6275	-1.0047	-0.8436
TCGA-EL-A3T7-11A	Normal	TCGA	0.1307	0.3551	0.2353	-0.1513	0.2211	-0.121	-0.1517
TCGA-EM-A1CS-11A	Normal	TCGA	-0.5689	0.4259	0.0031	-0.4606	-0.1844	1.1028	-0.8669
TCGA-BJ-A2NA-11A	Normal	TCGA	-0.3637	0.9378	-0.0547	0.3866	-0.3507	0.4993	-0.6043
TCGA-E8-A2JQ-11A	Normal	TCGA	-0.0551	-1.0716	-1.2525	-0.0834	-1.0183	-0.2726	1.2075
TCGA-BJ-A3PR-11A	Normal	TCGA	-2.9354	-1.1125	-1.1104	0.7445	-2.2549	3.2147	1.6206
TCGA-EL-A3H1-11A	Normal	TCGA	0.4363	-0.9153	-0.8726	-0.2528	0.5649	-1.1233	-1.2395
TCGA-EL-A3MW-11A	Normal	TCGA	1.1326	-0.0441	0.4091	0.9606	0.5437	-0.5569	-0.9954
GSM831808	Normal	GSE33630	-0.8884	2.2341	0.3885	-0.0665	0.9667	0.0089	0.658
GSM831809	Normal	GSE33630	0.2609	0.8363	0.3399	0.5922	-0.5639	-0.4251	-0.0472
GSM831810	Normal	GSE33630	-2.0774	-0.1652	0.2492	-1.1904	0.5684	0.1141	-0.3309
GSM831811	Normal	GSE33630	1.4693	-2.6013	0.7592	1.347	1.3545	-0.393	-1.1119
GSM831812	Normal	GSE33630	1.1618	0.2826	0.5212	1.0283	0.0189	-1.0639	-0.8025
GSM831813	Normal	GSE33630	0.6859	-1.2313	0.4641	0.4217	-0.3701	-2.1637	-0.3463
GSM831814	Normal	GSE33630	0.2567	-0.4598	0.7342	0.9526	0.2695	-0.3721	-0.5157
GSM831815	Normal	GSE33630	0.1383	-0.4919	0.2749	0.3377	-0.4731	0.2862	0.4512
GSM831816	Normal	GSE33630	0.5071	-0.6768	0.0962	-0.5248	-1.2223	-0.5043	-0.5569
GSM831817	Normal	GSE33630	-0.8378	-0.4644	-0.2177	1.3906	0.6625	0.9046	-0.3523
GSM831818	Normal	GSE33630	-1.4591	3.5126	-1.2957	-0.7829	-0.724	-1.2964	-0.9426
GSM831819	Normal	GSE33630	-0.1404	-0.3164	-0.6283	-1.0168	-0.2633	0.1457	0.4725
GSM831820	Normal	GSE33630	0.3814	-0.5797	-2.7885	-1.3409	-1.6253	1.459	1.7555
GSM831821	Normal	GSE33630	0.7348	-0.5313	0.7597	0.0076	-0.9683	0.4477	0.1074
GSM831822	Normal	GSE33630	0.8934	-0.396	-1.4234	-0.7213	-1.0849	0.0609	1.4021
GSM831823	Normal	GSE33630	2.4505	-0.4871	0.1955	1.6751	0.8574	0.142	-0.4186
GSM831824	Normal	GSE33630	-0.3983	0.5799	0.4851	0.7456	1.456	-1.8055	0.2508
GSM831825	Normal	GSE33630	-0.535	0.1124	0.2846	0.9746	2.1849	1.9581	0.5731
GSM831826	Normal	GSE33630	-1.2283	0.572	0.3684	0.7152	0.4134	-0.2094	-0.5913
GSM831827	Normal	GSE33630	1.1474	-0.5001	0.7904	1.3545	-0.8334	0.5149	-0.149
GSM831828	Normal	GSE33630	0.9471	-1.1072	0.6646	0.4915	0.7463	-0.0361	-0.229
GSM831829	Normal	GSE33630	0.1333	-0.6405	0.3289	-0.8242	0.1049	-1.2981	-0.2644
GSM831830	Normal	GSE33630	0.4967	-0.0219	1.7745	-0.4173	-0.6407	0.3348	1.2089
GSM831831	Normal	GSE33630	0.4066	0.7498	1.0378	-1.6223	-0.9613	0.3109	-1.1899
GSM831832	Normal	GSE33630	-0.0773	-0.1803	-1.136	0.3254	1.0126	-0.5431	-0.9293
GSM831833	Normal	GSE33630	-1.2949	0.8395	-0.8201	-0.492	-1.6059	1.0734	2.1454
GSM831834	Normal	GSE33630	-0.0843	-0.2637	-1.3401	-0.3088	-0.0923	0.1658	2.7243
GSM831835	Normal	GSE33630	-0.6079	0.4747	-0.6367	-0.4687	0.0685	-1.8287	-1.3565
GSM831836	Normal	GSE33630	1.1053	0.7883	0.845	1.6141	2.0316	1.759	2.1174
GSM831837	Normal	GSE33630	-0.1019	1.0312	-0.6204	-1.5538	1.0534	-2.3574	-0.1881
GSM831838	Normal	GSE33630	2.0606	1.8968	2.6097	2.0129	-0.8726	0.8999	0.9619
GSM831839	Normal	GSE33630	0.9941	-1.3321	0.4677	1.1383	0.1538	-0.0684	0.4008
GSM831840	Normal	GSE33630	-0.0544	-0.165	-1.5244	1.0608	2.6178	1.1231	0.6134
GSM831841	Normal	GSE33630	-1.8667	0.174	-0.5055	-0.3628	-0.1229	0.0827	0.1598
GSM831842	Normal	GSE33630	-0.6987	0.644	0.9029	-1.9602	-1.0186	-0.7193	-0.355
GSM831843	Normal	GSE33630	-1.9072	0.3865	-0.7057	-1.8801	-0.0617	0.4445	-1.8572
GSM831844	Normal	GSE33630	0.1521	0.5573	0.6078	-0.0117	-0.4317	-0.8443	-0.5392
GSM831845	Normal	GSE33630	-0.0539	-0.7247	-0.0792	-0.1035	-0.4176	-0.2174	0.2871
GSM831846	Normal	GSE33630	-0.6943	-0.4869	-0.2855	-0.166	-1.2349	0.8118	-1.4391
GSM831847	Normal	GSE33630	-1.4129	0.0202	-0.2357	-0.6274	-0.893	1.7474	-0.0704
GSM831848	Normal	GSE33630	-0.432	-1.0325	-2.5285	-0.9284	-0.8209	0.6849	1.11
GSM831849	Normal	GSE33630	-0.4062	-0.6858	0.1464	-0.6239	0.426	0.4363	-1.1319
GSM831850	Normal	GSE33630	0.6469	0.1499	0.6922	0.2781	1.0195	-0.6151	-0.221
GSM831851	Normal	GSE33630	0.3693	-0.7937	0.0175	-0.0566	-0.1004	1.1493	-0.5751
GSM831852	Normal	GSE33630	-0.142	0.4935	-0.0347	-0.4125	-0.5836	-0.3046	-0.8887
GSM1588038	Normal	GSE65144	-2.0569	2.084	1.977	-1.4486	0.1664	2.118	1.1825
GSM1588039	Normal	GSE65144	-1.3595	1.1263	0.5388	0.3968	0.9784	0.1949	0.6771
GSM1588040	Normal	GSE65144	-0.7653	1.5432	0.9785	1.3169	0.3968	1.9882	0.9241
GSM1588041	Normal	GSE65144	-0.195	-0.4573	0.8669	0.0642	0.4361	-0.8995	-0.654
GSM1588042	Normal	GSE65144	0.5327	-0.2259	-1.1115	-2.007	-2.4617	0.1685	0.2398
GSM1588043	Normal	GSE65144	0.9964	-0.8473	-0.2333	-0.4818	0.1081	-0.6386	0.3258
GSM1588044	Normal	GSE65144	0.7811	-0.4269	0.2479	-0.4515	0.0032	-0.7278	0.7124
GSM1588045	Normal	GSE65144	1.4906	-1.3192	-1.628	-0.7354	-1.4722	-0.5955	1.1651
GSM1588046	Normal	GSE65144	0.6817	-0.1122	-1.1031	0.0152	-0.2246	-0.263	0.2867
GSM1588047	Normal	GSE65144	0.5334	-0.961	-0.0446	0.5825	0.2717	-0.8176	-1.9778
GSM1588048	Normal	GSE65144	-0.526	0.0581	-0.0056	0.7548	0.0466	0.095	-1.0833
GSM1588049	Normal	GSE65144	0.2232	-0.4047	0.373	1.2246	1.4954	0.1647	-0.7439
GSM1588050	Normal	GSE65144	-0.3363	-0.057	-0.856	0.7693	0.256	-0.7873	-1.0546
GSM671268	Normal	GSE27155	-1.2372	-0.258	1.4266	0.2469	1.1461	0.7331	-0.225
GSM671269	Normal	GSE27155	0.2969	-0.5003	-0.521	0.4522	-0.7275	-0.01	0.3526
GSM671270	Normal	GSE27155	-0.215	-0.7153	-0.8291	-1.4654	-0.9406	-1.4106	-1.2506
GSM671271	Normal	GSE27155	1.1554	1.4736	-0.0765	0.7663	0.522	0.6876	1.123
GSM5866679	Normal	GSE196264	0.6652	-0.8013	-0.2666	0.4631	0.5226	0.0647
GSM5866680	Normal	GSE196264	0.4848	1.1207	1.1063	-1.1476	0.6304	0.9661
GSM5866681	Normal	GSE196264	-1.15	-0.3193	-0.8397	0.6845	-1.153	-1.0308
GSM723329	Normal	GSE29265	0.509	-0.587	0.2889	0.8046	0.4117	1.939	0.5021
GSM723330	Normal	GSE29265	-0.0633	-0.718	-0.936	0.1896	0.8367	-0.1669	0.1443
GSM723331	Normal	GSE29265	-0.4638	-0.5577	0.8185	1.1131	0.4862	-0.3953	0.0284
GSM723332	Normal	GSE29265	-0.7793	0.2481	-0.6576	-0.7146	-0.7644	1.3294	0.6373
GSM723333	Normal	GSE29265	1.5889	-0.7195	0.3334	1.9805	1.3376	-0.294	0.5529
GSM723334	Normal	GSE29265	0.2968	1.8593	-1.0398	0.8323	0.5123	-2.214	-0.7068
GSM723335	Normal	GSE29265	1.91	-1.1789	-0.1173	0.2147	-0.7918	-0.7482	-0.7623
GSM723336	Normal	GSE29265	-0.0602	-1.0112	-0.5051	1.4938	1.9523	0.1254	2.0052
GSM723337	Normal	GSE29265	-1.0403	0.7738	-0.5297	-0.3052	1.1641	0.2099	0.3473
GSM723338	Normal	GSE29265	-0.9182	-1.1236	-0.3303	-0.3689	0.9153	1.1792	0.2031
GSM723349	Normal	GSE29265	2.4772	-1.4224	-0.0622	0.7883	-2.1486	-0.7702	-0.9507
GSM723351	Normal	GSE29265	-0.465	1.8081	0.8461	-0.5507	0.109	-0.5964	-0.3528
GSM723353	Normal	GSE29265	-0.0881	0.3749	0.8116	-0.7563	0.2356	-0.6862	-0.1935
GSM723355	Normal	GSE29265	-0.7649	0.7793	0.1612	-1.2981	-1.418	-0.1337	-1.3249
GSM723357	Normal	GSE29265	0.0274	-0.1284	-0.6537	-1.3628	-0.6298	-1.3024	-1.0512
GSM723359	Normal	GSE29265	0.4977	0.7148	1.0514	-0.2853	-0.9704	1.0323	-0.2036
GSM723361	Normal	GSE29265	-0.3837	-0.9855	0.7911	1.0594	-0.5895	1.1115	-0.7045
GSM723363	Normal	GSE29265	-0.4211	0.7006	-0.8898	-0.6552	-0.1896	0.4638	-1.4357
GSM723365	Normal	GSE29265	-1.4183	1.2193	2.6054	-0.643	-0.4589	0.5229	0.9639
GSM723367	Normal	GSE29265	-0.4409	-0.046	-1.986	-1.5361	0.000102	-0.6059	2.3014
GSM5931385	Normal	GSE197861	0.8398	0.0999	0.7699	-1.4148	-0.2246	0.6129	0.19
GSM5931386	Normal	GSE197861	0.957	-0.4994	-0.117	1.3026	-1.4038	-0.2265	1.2158
GSM5931387	Normal	GSE197861	0.5586	-1.3292	-0.4496	0.0345	0.365	1.6122	-0.9498
GSM5931388	Normal	GSE197861	-0.1211	0.146	1.1395	0.785	0.0702	-0.0266	0.9498
GSM5931389	Normal	GSE197861	-0.5898	1.7133	0.3265	0.1121	-0.4352	-1.1059	-1.2917
GSM5931390	Normal	GSE197861	-1.6445	-0.1306	-1.6692	-0.8195	1.6284	-0.8661	-0.114
TCGA-EM-A1CW-01A	PTC	TCGA	-1.1788	1.2834	-1.4472	-0.4749	-0.0311	-1.2047	-2.2762
TCGA-EL-A3ZN-01A	PTC	TCGA	-0.7082	1.959	0.074	-1.4083	-0.0098	1.7119	2.0736
TCGA-DJ-A4UP-01A	PTC	TCGA	-0.3281	1.4242	0.4583	-1.1477	0.2536	2.5131	1.5303
TCGA-EM-A3AO-01A	PTC	TCGA	-2.3966	-0.4045	-0.9624	-1.8495	-1.8025	1.5009	-0.9368
TCGA-EL-A4KI-01A	PTC	TCGA	-3.1997	4.6827	-0.937	0.28	-1.8455	7.3548	4.6501
TCGA-EL-A3ZG-01A	PTC	TCGA	-0.489	0.7331	0.334	-0.1754	0.1989	1.4616	0.9716
TCGA-DJ-A2PR-01A	PTC	TCGA	1.4491	1.4324	1.2774	-1.2497	0.0187	2.5775	1.4625
TCGA-BJ-A3PT-01A	PTC	TCGA	-1.2407	1.5359	-0.2852	-0.4051	-0.6615	2.0245	0.6062
TCGA-DJ-A4UQ-01A	PTC	TCGA	0.3455	1.9023	0.9944	0.2303	0.8092	3.1076	2.0483
TCGA-ET-A40T-01A	PTC	TCGA	-0.7398	1.2126	1.3847	-0.6577	-0.4851	2.942	2.2396
TCGA-ET-A3BW-01A	PTC	TCGA	0.9277	1.2155	1.8106	0.051	0.92	2.5959	1.9347
TCGA-DJ-A3VA-01A	PTC	TCGA	0.0861	-0.7767	0.5376	-0.9032	0.1342	0.6927	1.4232
TCGA-DJ-A2Q5-01A	PTC	TCGA	-0.4116	-1.0973	1.1264	-0.9107	-1.0467	1.4703	0.4959
TCGA-DJ-A3VI-01A	PTC	TCGA	-1.0529	-0.9432	-0.4677	-1.8769	-0.4005	-0.8304	-0.1585
TCGA-ET-A3DP-01A	PTC	TCGA	-0.0963	0.1235	1.4048	-3.5396	-0.1997	1.1843	-0.8829
TCGA-EL-A3CM-01A	PTC	TCGA	-0.7379	-1.6794	-0.3698	-2.3151	-2.0099	0.0235	-2.0858
TCGA-DJ-A3VM-01A	PTC	TCGA	-0.9206	1.4333	-1.2463	-0.898	-1.8262	-1.278	-0.9589
TCGA-MK-A4N9-01A	PTC	TCGA	0.0195	0.2999	3.3251	-0.5516	1.3557	3.0696	1.9513
TCGA-BJ-A191-01A	PTC	TCGA	0.3797	1.3161	0.9066	-0.2838	1.2224	2.8566	1.7055
TCGA-EM-A3O3-01A	PTC	TCGA	-1.7475	-2.4795	-1.1049	-1.6548	-4.7449	3.0741	1.7514
TCGA-DJ-A3UY-01A	PTC	TCGA	-0.3397	0.2151	-0.2165	-0.7225	-0.6511	-0.0164	-0.1238
TCGA-J8-A3O2-01A	PTC	TCGA	0.5475	-0.2323	1.1557	-0.7576	1.0294	0.8421	2.0813
TCGA-FE-A3PB-01A	PTC	TCGA	-1.6352	-2.5972	-1.4673	-1.6782	-2.5035	0.9712	-0.8267
TCGA-BJ-A18Z-01A	PTC	TCGA	-0.5185	-0.5574	0.0169	-1.2479	-1.1938	1.7648	0.3474
TCGA-EM-A2CO-01A	PTC	TCGA	-2.4623	-1.5454	-2.8174	-1.4073	-0.8683	-2.1308	-2.7533
TCGA-EL-A3ZM-01A	PTC	TCGA	-2.7145	-3.4584	-1.0179	-2.6784	-3.0202	3.5925	2.0861
TCGA-DE-A3KN-01A	PTC	TCGA	-1.492	3.1395	0.3039	-0.6195	0.3819	2.3056	0.8696
TCGA-BJ-A0Z5-01A	PTC	TCGA	-1.3125	-0.0994	0.0376	-0.6691	-1.6496	-0.0437	-0.7397
TCGA-EM-A4FM-01A	PTC	TCGA	-2.144	-1.6742	-1.1431	-2.5458	-2.3522	1.8914	-0.6981
TCGA-ET-A25I-01A	PTC	TCGA	-2.342	-1.3738	-3.7767	-1.4492	-2.285	-2.1387	-3.2817
TCGA-EM-A3SX-01A	PTC	TCGA	0.4939	-0.0509	2.249	-0.2508	0.8036	1.5907	2.3027
TCGA-BJ-A2N9-01A	PTC	TCGA	-2.7884	-2.0708	-0.6968	0.1735	-0.7776	0.5973	-1.1748
TCGA-DJ-A13T-01A	PTC	TCGA	0.7488	0.3684	1.8268	-2.0893	-0.0165	1.5676	0.1842
TCGA-EM-A3AL-01A	PTC	TCGA	-0.3875	1.0961	0.6933	0.8993	0.8695	2.4308	-0.2601
TCGA-DJ-A2Q9-01A	PTC	TCGA	0.0485	-1.3837	-1.8183	-1.4413	-1.5381	1.0264	0.1608
TCGA-EL-A4K0-01A	PTC	TCGA	-0.0137	0.1266	1.1659	-2.3381	0.6136	1.2843	1.4328
TCGA-EM-A4FK-01A	PTC	TCGA	0.6635	3.4145	-0.1314	-0.0274	3.4484	2.8733	1.7463
TCGA-ET-A25P-01A	PTC	TCGA	-0.2055	3.9886	1.1111	0.7076	-0.0362	2.1161	2.5945
TCGA-BJ-A4O8-01A	PTC	TCGA	-0.8376	-0.042	0.7446	-1.6299	-1.1796	1.9924	1.31
TCGA-EL-A3ZH-01A	PTC	TCGA	-0.5692	2.1936	1.2881	-0.2826	0.8981	1.385	3.3251
TCGA-EL-A3GY-01A	PTC	TCGA	0.3678	-0.3643	0.2373	-1.8924	-0.0902	1.6688	0.0848
TCGA-ET-A40R-01A	PTC	TCGA	-1.1883	0.7206	-0.2716	-0.5048	0.1308	2.8055	2.1238
TCGA-EL-A3CR-01A	PTC	TCGA	-1.9209	-1.0624	-0.8326	-2.436	-3.5386	2.4618	0.2206
TCGA-EM-A22P-01A	PTC	TCGA	0.3913	0.3944	0.8404	-0.1851	-0.6093	1.8894	1.7357
TCGA-E8-A414-01A	PTC	TCGA	0.2281	-0.4074	0.0393	-0.0075	-0.3122	1.3136	0.7973
TCGA-EL-A3GS-01A	PTC	TCGA	-0.1356	-1.785	-1.6429	-1.5718	-0.3771	-0.2068	-0.8864
TCGA-ET-A4KQ-01A	PTC	TCGA	0.0685	2.3545	0.5888	0.6547	0.6318	1.7109	0.5851
TCGA-E8-A437-01A	PTC	TCGA	-1.8546	-0.9208	1.915	-1.1638	-0.74	2.2122	1.899
TCGA-MK-A84Z-01A	PTC	TCGA	-1.4634	1.8543	-0.7294	-0.5588	-0.9471	1.4584	0.3543
TCGA-EM-A2CM-01A	PTC	TCGA	-1.4914	-1.5178	-2.0298	-0.8195	-1.9207	-1.8662	-2.0837
TCGA-EM-A2CL-01A	PTC	TCGA	-0.2659	0.344	0.7711	0.9158	-0.4143	0.6562	0.2345
TCGA-E8-A44M-01A	PTC	TCGA	-1.5254	-0.0787	-0.6531	-0.5831	-1.7189	1.4188	2.0933
TCGA-J8-A4HY-01A	PTC	TCGA	-1.5288	0.6252	0.0631	-1.3082	0.4098	1.0276	-0.1141
TCGA-BJ-A0Z3-01A	PTC	TCGA	-0.0176	-0.8106	1.3839	-0.3561	-0.2236	1.132	1.0195
TCGA-EL-A3CS-01A	PTC	TCGA	0.0882	-1.2029	0.4688	-0.7957	1.0926	1.056	-0.257
TCGA-EM-A3FR-01A	PTC	TCGA	0.5733	3.3513	1.6208	1.9759	0.1246	3.0514	3.3288
TCGA-BJ-A0ZF-01A	PTC	TCGA	-0.8422	2.9535	0.3007	1.3011	1.3674	1.6219	1.0201
TCGA-DJ-A3V9-01A	PTC	TCGA	0.1138	1.0034	1.5701	-1.8054	0.7763	1.2963	2.3071
TCGA-H2-A3RH-01A	PTC	TCGA	-0.2839	4.1308	0.7192	-0.3114	0.1535	2.2372	2.0043
TCGA-DJ-A2PP-01A	PTC	TCGA	0.2211	0.9873	-1.006	-0.3446	0.6248	-0.061	-1.1842
TCGA-FE-A3PA-01A	PTC	TCGA	-1.8444	1.7254	-0.6089	-1.2444	-2.1283	2.7415	0.7033
TCGA-DJ-A3UV-01A	PTC	TCGA	-0.4357	2.2138	-0.2392	0.0431	-0.282	2.4336	1.2366
TCGA-ET-A25R-01A	PTC	TCGA	-0.9065	-1.3142	-0.2052	-1.2735	-1.761	0.6549	-0.3416
TCGA-DJ-A2PU-01A	PTC	TCGA	0.3817	0.8371	2.0397	-1.0566	0.3809	2.6012	0.9653
TCGA-DO-A1JZ-01A	PTC	TCGA	-0.3279	0.9226	0.3198	-1.3915	0.5749	2.7855	1.3189
TCGA-EM-A3SZ-01A	PTC	TCGA	-0.6993	-1.4089	-1.8558	-2.1221	-2.3578	1.0718	-0.2884
TCGA-ET-A39J-01A	PTC	TCGA	0.3738	1.464	0.4988	-0.4281	0.3346	2.4362	1.2636
TCGA-EL-A3H3-01A	PTC	TCGA	-1.1117	-2.16	-3.6546	-2.0177	-2.9756	-0.9537	-2.8197
TCGA-EL-A3N2-01A	PTC	TCGA	-0.1271	-0.5654	-0.2731	-1.2846	-1.2154	0.1429	-1.5306
TCGA-FK-A3SD-01A	PTC	TCGA	-1.6834	1.0039	0.8687	1.2325	-0.5003	1.0946	0.1218
TCGA-FE-A3PD-01A	PTC	TCGA	-0.4051	2.9132	0.1131	-0.1247	0.2194	3.3927	1.9673
TCGA-DJ-A13W-01A	PTC	TCGA	-5.2704	-9.1763	-4.1164	-2.1683	-8.0637	-3.1391	-6.3067
TCGA-BJ-A45E-01A	PTC	TCGA	-3.8691	-6.1047	-5.4651	-2.8983	-4.3409	-3.5416	-2.5188
TCGA-IM-A4EB-01A	PTC	TCGA	-1.7627	-2.2645	-2.3512	-1.7275	-3.4286	0.9329	-0.5077
TCGA-EM-A3O6-01A	PTC	TCGA	-2.9291	1.1916	-1.765	0.7171	-0.0254	1.5785	0.2935
TCGA-EL-A3ZQ-01A	PTC	TCGA	-4.6228	-1.9931	0.595	-1.4373	-2.3505	4.0553	0.6768
TCGA-EL-A3ZO-01A	PTC	TCGA	-2.0304	-1.4871	-1.0356	-2.5709	-3.6119	3.3007	1.1203
TCGA-ET-A3DW-01A	PTC	TCGA	-0.042	-0.67	-0.9057	-1.3447	-1.5471	0.8881	-0.4415
TCGA-CE-A3MD-01A	PTC	TCGA	-1.1286	1.4035	-0.2465	0.2899	-0.5244	3.3929	1.3052
TCGA-DJ-A2QC-01A	PTC	TCGA	-2.1676	0.7892	1.5383	-0.6549	0.0784	4.5278	1.4418
TCGA-KS-A41J-01A	PTC	TCGA	-1.9628	-1.3746	0.0722	-0.8853	-1.2073	2.956	0.9685
TCGA-EL-A3D6-01A	PTC	TCGA	-1.225	-4.7254	-1.9198	-3.1406	-3.2727	-1.0483	-2.1514
TCGA-EM-A3OA-01A	PTC	TCGA	-0.46	0.9342	-0.6912	0.7617	0.8475	0.7084	-0.0609
TCGA-DJ-A3UP-01A	PTC	TCGA	0.268	2.3239	1.1692	-0.1061	1.0498	1.7052	1.9797
TCGA-EM-A3AK-01A	PTC	TCGA	-0.4978	1.2811	0.8392	-0.9944	-0.6422	1.146	0.5926
TCGA-FY-A40L-01A	PTC	TCGA	-1.0291	-1.1983	-1.2308	-1.816	-1.9755	0.2091	-0.3256
TCGA-EM-A2OV-01A	PTC	TCGA	-1.194	-0.8823	-1.887	-1.0579	1.4059	-3.2077	-3.4718
TCGA-E8-A242-01A	PTC	TCGA	-1.7866	-1.1247	-1.683	-2.6441	-3.0459	0.5016	-1.0544
TCGA-BJ-A28S-01A	PTC	TCGA	0.0011	4.3196	1.3148	0.4438	-0.2754	3.2489	0.779
TCGA-J8-A3O0-01A	PTC	TCGA	-0.4403	1.5856	0.6454	-0.7008	-1.2077	0.3172	0.6387
TCGA-FY-A3RA-01A	PTC	TCGA	-0.035	-1.0392	1.0375	-2.6637	0.8488	0.2554	-0.0479
TCGA-EL-A3ZT-01A	PTC	TCGA	-1.3303	0.8025	1.0096	-0.7189	-0.2481	1.6696	2.233
TCGA-EL-A3CT-01A	PTC	TCGA	0.2346	-0.2991	-2.0399	-2.9779	-2.4347	-0.8772	-1.321
TCGA-BJ-A0ZA-01A	PTC	TCGA	-0.0437	2.3867	0.4043	0.1918	-0.1818	0.0414	-0.4627
TCGA-FY-A3TY-01A	PTC	TCGA	-0.0486	-0.2509	-0.5559	-0.9781	-0.8934	0.6689	0.3862
TCGA-BJ-A3PU-01A	PTC	TCGA	-1.6736	-0.9588	-0.6782	-1.1836	-1.9639	2.6682	1.1067
TCGA-EL-A3GQ-01A	PTC	TCGA	0.7168	-1.8315	1.5157	-0.9906	-0.5068	-1.3544	-0.1389
TCGA-EM-A3FN-01A	PTC	TCGA	-2.6838	-1.728	-1.6598	-1.0171	-1.7394	0.1934	-2.5012
TCGA-EM-A1YA-01A	PTC	TCGA	-1.3432	0.2917	-0.5583	-0.2379	0.0154	-0.6071	-0.7493
TCGA-EM-A4FU-01A	PTC	TCGA	-1.8324	2.8423	-1.2217	-0.4706	-1.2421	0.6618	-0.7008
TCGA-DJ-A2PZ-01A	PTC	TCGA	-0.3637	-0.1786	-0.3693	-1.7051	-1.0173	0.5617	-1.6402
TCGA-ET-A3BQ-01B	PTC	TCGA	-0.0884	0.64	1.4077	-1.034	0.2096	2.3774	0.4114
TCGA-EM-A4FQ-01A	PTC	TCGA	-1.7921	-0.8174	-1.3628	-3.0555	-2.406	0.4033	-1.2302
TCGA-FE-A232-01A	PTC	TCGA	-0.7841	0.3418	0.4881	-0.9426	-1.2159	1.8236	0.1916
TCGA-FY-A3WA-01A	PTC	TCGA	0.4786	2.4866	0.6176	1.7393	0.4326	-3.0336	2.4022
TCGA-FY-A4B4-01A	PTC	TCGA	-1.2058	-0.0828	-0.3573	-1.893	-1.2232	1.2322	1.6065
TCGA-ET-A3DS-01A	PTC	TCGA	-0.362	0.6452	0.0965	1.475	2.1434	1.8355	1.6739
TCGA-J8-A42S-01A	PTC	TCGA	-0.4359	0.6012	2.7808	-1.0559	-0.276	1.4219	1.7607
TCGA-EM-A3AN-01A	PTC	TCGA	0.2034	0.5379	0.9767	0.2684	1.2754	2.1684	0.4813
TCGA-EL-A3D4-01A	PTC	TCGA	-0.9534	2.2383	0.7611	0.4537	0.3201	2.9051	1.8312
TCGA-E3-A3E3-01A	PTC	TCGA	-0.585	-0.7382	-0.3215	-1.7878	0.1521	0.0517	-0.6364
TCGA-KS-A4I9-01A	PTC	TCGA	-0.9834	-1.0852	-0.5271	-1.6357	-1.5943	0.4459	0.0552
TCGA-ET-A2MX-01A	PTC	TCGA	-1.8751	-1.7174	-1.1394	-1.3252	-0.7851	0.4311	-0.5697
TCGA-DE-A4MB-01A	PTC	TCGA	-1.039	0.3906	-0.8687	-2.6406	-2.6269	2.2206	-0.3418
TCGA-KS-A4IC-01A	PTC	TCGA	-0.8155	-0.2622	1.0313	-0.3426	-0.1457	1.6662	0.8525
TCGA-EL-A4JW-01A	PTC	TCGA	-0.5322	-1.4934	-1.77	-1.9794	-0.0177	0.8667	-0.2949
TCGA-J8-A3YD-01A	PTC	TCGA	-0.5477	1.0459	0.5363	-0.5238	0.9456	0.385	0.3833
TCGA-E3-A3E0-01A	PTC	TCGA	0.0709	2.1935	1.5343	0.0243	1.2606	1.4339	0.891
TCGA-ET-A25J-01A	PTC	TCGA	-0.4131	0.8731	0.475	-1.1887	-0.1018	-0.5762	-0.4513
TCGA-FY-A3I5-01B	PTC	TCGA	-0.8338	1.2548	-1.1664	-0.3145	-0.0685	-0.2226	-0.4619
TCGA-BJ-A28R-01A	PTC	TCGA	-0.1376	-0.1043	-0.165	-1.3163	-1.776	1.2711	0.0183
TCGA-ET-A25K-01A	PTC	TCGA	-0.148	0.1058	0.8244	-2.8405	-0.4467	1.4428	-0.3107
TCGA-EL-A3GZ-01A	PTC	TCGA	0.0449	-0.0356	1.2454	-1.3452	-0.1998	2.8518	1.2677
TCGA-IM-A3EB-01A	PTC	TCGA	-0.3949	-0.892	-1.7138	-1.6103	-2.0428	0.652	-0.8397
TCGA-EL-A3CY-01A	PTC	TCGA	0.2116	-1.181	-2.2257	-2.5972	-1.572	0.2059	1.0477
TCGA-FE-A236-01A	PTC	TCGA	0.1255	-1.7142	0.4397	-1.0969	0.3228	0.4792	-0.2131
TCGA-ET-A39P-01A	PTC	TCGA	-0.4859	1.0527	0.4431	-1.9635	-1.1018	1.3183	-0.0547
TCGA-FY-A40N-01A	PTC	TCGA	0.0268	0.1507	2.3893	-0.5202	0.8053	0.8574	2.3721
TCGA-EL-A3CN-01A	PTC	TCGA	-0.8663	-2.9495	-2.7306	-2.2356	-3.0728	-1.0176	-2.1403
TCGA-KS-A41L-01A	PTC	TCGA	-2.6818	-0.0985	-2.038	0.0814	-2.1325	-0.4881	0.0861
TCGA-E8-A433-01A	PTC	TCGA	-2.2079	-0.8662	0.3479	-0.8257	-1.2204	2.0503	1.5232
TCGA-DJ-A3V6-01A	PTC	TCGA	-0.6879	-0.4418	-0.4781	-1.6369	-1.0939	1.2688	-0.4563
TCGA-DJ-A1QI-01A	PTC	TCGA	0.7062	-0.8761	0.8912	-1.5547	0.8334	0.8682	0.7584
TCGA-DJ-A13X-01A	PTC	TCGA	0.6342	0.8506	1.3512	-0.6474	0.7343	1.4641	0.6133
TCGA-EL-A3ZK-01A	PTC	TCGA	-0.9846	-2.8316	-2.0476	-3.3809	-1.6273	-1.5259	0.2277
TCGA-ET-A25L-01A	PTC	TCGA	-1.0328	-1.1443	-0.6823	-3.2091	-3.2644	0.6825	-0.866
TCGA-EL-A4JZ-01A	PTC	TCGA	-0.7287	0.8332	0.1807	-1.4476	-1.3809	3.0412	1.732
TCGA-ET-A2N4-01A	PTC	TCGA	-0.2771	1.8774	1.6168	0.0488	-0.6529	3.2945	1.5441
TCGA-ET-A3BU-01A	PTC	TCGA	0.2612	1.3309	0.3472	-1.061	-0.4966	1.8409	1.1955
TCGA-DJ-A13R-01A	PTC	TCGA	-4.7471	-7.8387	-6.5644	-3.3296	-6.335	-3.5267	-4.5079
TCGA-EM-A4FH-01A	PTC	TCGA	-0.57	0.3344	0.1042	1.6199	0.7573	1.7503	1.6253
TCGA-BJ-A45J-01A	PTC	TCGA	-0.9281	0.5504	0.5924	-1.7838	-0.5463	3.2883	1.3057
TCGA-BJ-A0ZC-01A	PTC	TCGA	-2.0331	1.0365	-0.8317	0.6838	0.705	-0.5745	-0.9947
TCGA-BJ-A2N8-01A	PTC	TCGA	-1.3396	2.0945	-0.0938	0.678	-0.1826	0.3834	0.2938
TCGA-ET-A4KN-01A	PTC	TCGA	-6.1623	-4.9215	-3.3151	-4.1696	-7.1004	2.5924	-2.6286
TCGA-FY-A40M-01A	PTC	TCGA	0.15	0.9404	-0.1549	-1.1328	-0.3137	3.69	1.3069
TCGA-EM-A22O-01A	PTC	TCGA	-0.7786	0.7001	1.0056	-0.9393	1.4067	0.7848	-0.1506
TCGA-BJ-A45H-01A	PTC	TCGA	-0.6658	-0.112	0.6163	-0.7811	-0.5418	1.562	0.6767
TCGA-KS-A4I1-01A	PTC	TCGA	-1.0898	-1.0975	2.7909	-0.8306	-0.3873	5.6909	2.4697
TCGA-ET-A2N5-01A	PTC	TCGA	-0.9016	2.3898	0.2134	0.7285	0.6497	0.6982	-0.1599
TCGA-ET-A3DO-01A	PTC	TCGA	-1.0759	-2.7933	-3.1111	-2.343	-3.2675	0.2857	-0.7539
TCGA-EM-A3AP-01A	PTC	TCGA	0.2897	0.3731	-0.2168	0.0974	-2.1513	-0.5899	-0.2974
TCGA-EM-A3FK-01A	PTC	TCGA	0.5012	-0.2389	-0.678	-2.1868	-0.1457	1.1817	0.0893
TCGA-EM-A1YC-01A	PTC	TCGA	-0.4338	1.4299	-0.9565	-0.6597	-1.7926	-2.0408	-2.6633
TCGA-DJ-A3V3-01A	PTC	TCGA	-1.2355	0.8346	1.1766	-0.3666	-0.0141	2.4259	1.9598
TCGA-BJ-A0Z0-01A	PTC	TCGA	0.4276	1.1328	2.0538	1.0641	0.1225	0.1877	-0.7269
TCGA-EL-A4JX-01A	PTC	TCGA	-2.3373	-5.0427	-3.6167	-2.6467	-4.0689	-1.4315	-0.7171
TCGA-EL-A3MY-01A	PTC	TCGA	-0.7012	-1.6081	-1.2585	-1.8262	-2.2844	1.5311	-0.0139
TCGA-FE-A237-01A	PTC	TCGA	0.1728	0.1382	0.7069	-1.9132	-0.4883	1.5543	0.7706
TCGA-DE-A7U5-01A	PTC	TCGA	-0.9505	-2.3845	-1.0633	-2.4011	-2.2764	1.4822	0.2519
TCGA-EM-A2OZ-01A	PTC	TCGA	0.4928	0.2814	0.883	-1.8355	1.9278	0.8426	0.5434
TCGA-DJ-A1QN-01A	PTC	TCGA	0.0526	1.9789	2.5814	0.1631	0.0471	2.1001	1.2063
TCGA-EM-A1CT-01A	PTC	TCGA	-0.7791	-1.2058	-0.1787	-2.2997	-1.3452	-0.598	-1.8659
TCGA-ET-A2N0-01A	PTC	TCGA	-3.6364	-0.2148	-0.9892	-0.5733	-0.3762	4.636	-0.2238
TCGA-H2-A2K9-01A	PTC	TCGA	0.5484	4.6447	1.7159	1.4527	-1.4242	1.4771	1.3435
TCGA-EM-A2CR-01A	PTC	TCGA	-2.7073	-0.3854	0.2665	-0.4875	-4.1215	4.6549	1.1048
TCGA-EL-A3CP-01A	PTC	TCGA	0.8388	-0.2675	2.8631	-1.1865	0.6553	1.4496	0.0607
TCGA-EM-A3O7-01A	PTC	TCGA	0.1881	-0.5063	3.6576	-0.9703	1.235	2.0666	2.1787
TCGA-EM-A2CP-01A	PTC	TCGA	-0.9208	-2.478	-1.5588	-2.0629	-1.4071	-0.938	0.2053
TCGA-ET-A3BN-01A	PTC	TCGA	0.5222	1.0347	-0.3305	-1.5986	-0.4749	0.7505	-0.9431
TCGA-ET-A3BO-01A	PTC	TCGA	0.0163	0.5201	0.2321	-2.3931	-1.5439	1.7444	0.5712
TCGA-J8-A3NZ-01A	PTC	TCGA	-0.0599	-1.7115	0.0616	-2.1046	-0.6793	1.9207	-0.3384
TCGA-DJ-A3UU-01A	PTC	TCGA	0.0272	0.1196	2.2096	-1.0541	0.6568	1.097	0.9894
TCGA-DJ-A1QH-01A	PTC	TCGA	0.2568	0.4147	-0.0434	-2.1258	-0.3113	2.0001	-0.3684
TCGA-J8-A4HW-01A	PTC	TCGA	-0.1225	0.0801	0.3015	-0.4879	1.5334	2.2022	2.0045
TCGA-L6-A4ET-01A	PTC	TCGA	-0.7496	2.5357	3.965	-0.9054	1.2236	3.2599	2.395
TCGA-EL-A3H2-01A	PTC	TCGA	-0.6787	-0.7882	1.8092	0.0952	1.3777	-2.2803	1.262
TCGA-J8-A3YF-01A	PTC	TCGA	-1.5408	-1.5304	-1.4259	-1.8115	-3.6781	0.6581	0.4367
TCGA-EL-A4K6-01A	PTC	TCGA	-1.2896	2.795	-0.1233	-0.978	-0.459	3.6516	3.6476
TCGA-FY-A3NP-01A	PTC	TCGA	-1.137	1.8995	0.6159	1.1383	1.1353	1.1534	0.1971
TCGA-EL-A3N3-01A	PTC	TCGA	-1.0996	-2.8804	-1.9659	-1.8524	-3.2604	-0.1639	-0.98
TCGA-FY-A4B3-01A	PTC	TCGA	0.3901	0.9533	0.9454	-2.036	-2.784	1.956	0.9058
TCGA-BJ-A290-01A	PTC	TCGA	0.073	0.4242	1.3426	-0.6143	-0.1679	1.4094	0.8484
TCGA-EL-A4K4-01A	PTC	TCGA	-1.1696	-0.8825	-1.009	-2.9315	-1.6749	1.4119	-1.2422
TCGA-EL-A3CW-01A	PTC	TCGA	-0.0354	-0.1181	-0.6502	-0.6552	-0.5267	-0.347	-0.4166
TCGA-DJ-A3UW-01A	PTC	TCGA	-1.9642	-3.4888	-2.3194	-2.2564	-3.8169	0.3956	-1.4041
TCGA-EL-A3D0-01A	PTC	TCGA	-0.2976	-2.695	0.5699	-1.8093	-2.5414	-1.4342	-2.1385
TCGA-BJ-A291-01A	PTC	TCGA	-2.4473	-1.8036	-0.9412	-0.0728	-0.8344	-0.2236	-2.2741
TCGA-ET-A3BV-01A	PTC	TCGA	-0.5543	-0.714	-0.636	-1.3687	-2.2039	2.7464	1.1973
TCGA-EL-A3D5-01A	PTC	TCGA	-0.8529	-1.4864	0.0187	0.9586	-2.6872	-1.8515	-0.7317
TCGA-DJ-A3V4-01A	PTC	TCGA	-0.2425	-0.1326	0.2212	-1.0155	-0.0301	0.0614	-0.7927
TCGA-BJ-A190-01A	PTC	TCGA	-1.1749	-1.3536	-1.6537	0.7264	-0.667	-0.3309	-0.1947
TCGA-DJ-A2Q7-01A	PTC	TCGA	-0.1388	0.2143	2.154	-0.6116	0.5802	2.5092	0.9919
TCGA-DO-A2HM-01B	PTC	TCGA	-0.3757	-0.8031	-1.5513	-1.537	-1.8422	0.5618	2.2318
TCGA-IM-A3U2-01A	PTC	TCGA	-1.6139	-2.1196	-0.8115	-2.1374	-2.0531	2.3309	0.1763
TCGA-DJ-A3V5-01A	PTC	TCGA	-0.1948	-1.2894	0.5512	-1.218	-0.8124	0.852	0.0035
TCGA-DJ-A13O-01A	PTC	TCGA	-1.3404	-0.4604	-0.6115	-0.7802	-1.1194	2.4934	-0.1158
TCGA-EM-A2P0-01A	PTC	TCGA	0.4672	-0.3873	0.9099	-0.8832	0.5404	0.0727	-0.1171
TCGA-EL-A3GX-01A	PTC	TCGA	0.0124	-1.1137	-0.7428	-2.822	-1.0484	1.4302	0.4941
TCGA-DJ-A4V5-01A	PTC	TCGA	-0.5131	0.7451	0.3143	-1.0684	-0.447	3.2895	2.4529
TCGA-DE-A4MC-01A	PTC	TCGA	-0.9415	-1.5377	-0.9539	-2.7846	-2.3547	1.1337	-1.1361
TCGA-BJ-A0Z9-01A	PTC	TCGA	-0.6923	-3.0621	-1.0666	-3.2631	-0.4965	3.4366	-0.0686
TCGA-E3-A3E1-01A	PTC	TCGA	-0.3754	0.4606	-0.6181	-1.4126	-0.3914	0.3656	-0.4016
TCGA-BJ-A45K-01A	PTC	TCGA	-0.7987	2.2918	1.15	1.6819	0.466	3.8826	2.6808
TCGA-EM-A1YD-01A	PTC	TCGA	-0.5266	-1.576	-0.1435	1.0785	-0.9938	-0.7356	-1.0294
TCGA-DE-A4MA-01A	PTC	TCGA	-3.8059	-1.8723	0.1431	-2.9009	-2.59	5.141	0.9745
TCGA-EM-A3OB-01A	PTC	TCGA	-0.4731	4.7173	0.9857	0.322	0.8892	2.1899	3.4778
TCGA-FY-A3R6-01A	PTC	TCGA	-0.8114	0.1344	-2.1201	-1.3817	-1.8783	-0.716	-0.8696
TCGA-DJ-A4UW-01A	PTC	TCGA	-0.3756	-1.2788	0.6781	-2.0371	-0.6884	2.2556	0.1984
TCGA-DJ-A3VK-01A	PTC	TCGA	-0.1179	2.4417	1.0062	0.5704	0.5981	2.7903	1.5348
TCGA-EM-A3SY-01A	PTC	TCGA	-2.7681	1.2826	-2.4184	-1.0909	0.0432	-2.0123	-2.1709
TCGA-J8-A3YG-01A	PTC	TCGA	-1.1725	-0.9975	-1.1003	-2.4721	-0.1022	0.6195	0.8029
TCGA-EL-A3T8-01A	PTC	TCGA	0.1012	-0.0261	1.2727	-1.0682	0.0654	1.8377	1.7104
TCGA-EM-A2P1-01A	PTC	TCGA	-1.2167	-4.6154	-3.8515	-2.8441	-4.2272	-3.0003	-2.7039
TCGA-ET-A3DT-01A	PTC	TCGA	-0.5417	-3.5713	-1.3104	-1.7673	-3.4911	-0.2916	-0.7969
TCGA-DJ-A13V-01A	PTC	TCGA	0.2058	0.5248	1.6703	-1.1104	0.7596	3.1895	1.3142
TCGA-DJ-A2Q2-01A	PTC	TCGA	0.1634	2.7334	0.0852	0.3879	1.7708	0.7819	-1.0654
TCGA-ET-A2N3-01B	PTC	TCGA	-1.0524	2.0942	1.1058	1.7285	-0.6741	3.8863	2.9041
TCGA-BJ-A45C-01A	PTC	TCGA	-0.1668	2.3418	2.5337	1.3598	0.9556	3.0281	1.5514
TCGA-BJ-A0ZG-01A	PTC	TCGA	-0.4553	0.5857	0.7805	1.257	0.3771	0.7621	-0.5228
TCGA-CE-A13K-01A	PTC	TCGA	-0.4574	2.7403	0.4211	-0.2117	0.5194	2.6623	0.9127
TCGA-DJ-A2PX-01A	PTC	TCGA	-0.1929	-1.2493	0.0722	-1.3562	-0.8969	1.0854	-0.1262
TCGA-BJ-A3F0-01A	PTC	TCGA	-1.9788	2.9367	-0.2831	0.9501	1.1578	1.124	-0.2339
TCGA-DJ-A3V8-01A	PTC	TCGA	-0.4384	-0.9763	-0.1212	-1.0064	-0.4337	-0.5294	0.4273
TCGA-EL-A4K2-01A	PTC	TCGA	-0.7094	1.3809	0.2988	-0.0443	-0.0831	1.7885	1.6626
TCGA-EL-A3ZS-01A	PTC	TCGA	-0.4883	-0.3058	0.0251	-1.6749	-0.0903	1.3297	2.3737
TCGA-BJ-A28W-01A	PTC	TCGA	-3.3336	-2.0273	-1.9735	-0.7857	-2.9164	1.8758	2.2739
TCGA-BJ-A0ZE-01A	PTC	TCGA	-2.621	2.1462	-2.4747	-0.6606	-2.7482	-1.9567	-3.254
TCGA-EL-A4K1-01A	PTC	TCGA	-3.1512	-5.7883	-2.9584	-2.3574	-4.2925	-1.5406	-2.6454
TCGA-EL-A3T7-01A	PTC	TCGA	-0.4595	-0.3979	0.8607	-2.2795	0.0413	1.4587	0.6275
TCGA-EM-A22L-01A	PTC	TCGA	-0.6373	1.3266	-0.5469	-0.3179	0.2255	0.2372	0.7371
TCGA-EM-A1YB-01A	PTC	TCGA	-2.7454	-2.7619	-3.6029	-1.5563	-0.5516	-5.2401	-5.4808
TCGA-DO-A1K0-01A	PTC	TCGA	0.1031	-1.0281	0.5588	-2.1051	-0.8558	0.1163	-1.4047
TCGA-EL-A3D1-01A	PTC	TCGA	-2.6661	2.9227	0.3331	-1.4426	-2.0718	4.5666	1.6149
TCGA-BJ-A28V-01A	PTC	TCGA	-0.0714	1.2892	1.885	2.0852	0.8675	2.1362	0.8356
TCGA-ET-A25O-01A	PTC	TCGA	0.8642	1.2076	0.9135	-1.1383	-0.3696	0.209	-0.462
TCGA-FY-A3R7-01A	PTC	TCGA	0.2572	0.0324	0.7523	0.4115	0.3555	0.5614	0.7299
TCGA-H2-A3RI-01A	PTC	TCGA	0.0092	0.5799	1.7595	-1.1537	0.1521	1.155	1.0561
TCGA-DJ-A4UR-01A	PTC	TCGA	-2.1687	0.9242	-1.7357	-0.1291	-1.1029	1.4408	0.5989
TCGA-DJ-A13L-01A	PTC	TCGA	-0.5997	-1.9651	-1.6501	-2.0699	-2.6018	0.7623	0.4728
TCGA-ET-A3BS-01A	PTC	TCGA	-0.9703	-2.9432	0.1477	-1.7095	-2.0843	-1.2884	-1.0883
TCGA-EL-A3GW-01A	PTC	TCGA	-0.0375	1.7984	-0.6217	-0.3643	0.5516	0.9266	-0.8607
TCGA-EL-A3CZ-01A	PTC	TCGA	0.6147	1.6264	0.5694	-0.1441	0.7241	-0.6003	-0.8218
TCGA-FY-A3I4-01A	PTC	TCGA	-1.2875	0.8239	-0.1273	-2.0738	-0.3558	1.7299	0.5685
TCGA-DJ-A3VL-01A	PTC	TCGA	-1.454	1.7165	-0.1695	0.3662	-1.6615	1.8255	0.8531
TCGA-DJ-A1QG-01A	PTC	TCGA	-1.8338	-1.2201	-3.1455	-1.6752	-1.7327	-3.429	-3.9564
TCGA-EL-A3TA-01A	PTC	TCGA	-1.0619	-0.305	0.641	-0.3745	-0.8559	2.2918	1.8321
TCGA-DJ-A2PW-01A	PTC	TCGA	-0.6262	-0.2435	0.2609	-1.1385	-0.1342	2.5154	-0.1853
TCGA-ET-A39O-01A	PTC	TCGA	-0.6314	-1.7078	-1.6778	-2.3517	-1.6611	1.8034	-0.7991
TCGA-DJ-A3UM-01A	PTC	TCGA	-0.5743	-0.1744	0.8549	-1.0204	-0.6692	1.5603	0.5573
TCGA-BJ-A2N7-01A	PTC	TCGA	-0.1109	2.6301	0.4789	-0.9221	-1.4005	1.1017	-0.1334
TCGA-DJ-A3UK-01A	PTC	TCGA	0.265	1.5665	3.2202	-0.2979	1.0473	0.9532	1.8379
TCGA-DJ-A1QE-01A	PTC	TCGA	-0.2178	-2.0278	-1.3345	-2.1567	-2.1338	1.0098	-0.4327
TCGA-DJ-A4V2-01A	PTC	TCGA	-0.1659	-0.4654	-0.7115	-1.7322	-0.8274	1.4139	0.2675
TCGA-EM-A2CJ-01A	PTC	TCGA	-0.0553	3.1786	1.8988	0.7202	0.8342	3.0495	1.8182
TCGA-EL-A4K7-01A	PTC	TCGA	-2.42	0.3987	1.2097	-1.9342	-1.3989	4.6596	1.5668
TCGA-E8-A436-01A	PTC	TCGA	-0.5554	-0.4686	-0.1543	-1.2815	-0.7624	1.7806	1.813
TCGA-BJ-A45F-01A	PTC	TCGA	-2.4479	-0.6208	-2.5827	-1.2528	-2.4874	-2.5481	-2.0523
TCGA-EL-A3GP-01A	PTC	TCGA	-0.6403	-0.1216	-4.556	-1.6839	-4.7957	-1.9528	-2.2303
TCGA-E3-A3DY-01A	PTC	TCGA	0.4853	-0.5988	1.6348	-2.005	0.6312	0.8439	0.5844
TCGA-KS-A4I7-01A	PTC	TCGA	-0.5494	1.1992	1.5134	-1.2309	-1.1272	3.3566	1.7259
TCGA-FK-A3SH-01A	PTC	TCGA	-1.0497	0.7601	1.5038	-1.8826	-0.4826	5.9796	2.0746
TCGA-FE-A234-01A	PTC	TCGA	0.3116	-0.8493	-0.1778	-2.1798	-2.1293	1.1796	0.0927
TCGA-ET-A25G-01A	PTC	TCGA	-0.9976	-1.8574	-2.1305	-2.5652	-2.9435	0.848	-1.2355
TCGA-BJ-A45D-01A	PTC	TCGA	-3.5127	4.6014	0.2614	0.6171	0.1001	4.081	1.6195
TCGA-H2-A26U-01A	PTC	TCGA	-0.8948	-1.6051	-0.7121	-2.7044	-3.295	2.0196	1.0417
TCGA-BJ-A2P4-01A	PTC	TCGA	-2.1478	2.5554	0.0056	-0.0819	-0.3985	4.4932	1.0649
TCGA-CE-A484-01A	PTC	TCGA	-0.7177	1.3071	0.613	1.2101	0.2195	4.738	2.1677
TCGA-EM-A1CS-01A	PTC	TCGA	0.6068	-0.0652	2.5379	-0.5306	-0.5627	1.3445	1.0899
TCGA-EL-A3ZP-01A	PTC	TCGA	-1.232	-0.3742	-0.3354	-0.7404	-1.2884	3.0616	1.9675
TCGA-KS-A4I5-01A	PTC	TCGA	-0.9021	0.4026	0.6863	0.2022	-0.8506	3.7303	1.7585
TCGA-ET-A2MY-01A	PTC	TCGA	-0.6121	0.6272	0.4639	-1.2805	-0.601	1.1155	-0.696
TCGA-EL-A3GV-01A	PTC	TCGA	0.42	-0.5848	0.3636	-2.3742	-1.0739	0.697	-0.6324
TCGA-ET-A25N-01A	PTC	TCGA	1.1995	-0.4281	-0.5078	-3.1651	-0.731	-0.4048	-2.7146
TCGA-EL-A3CV-01A	PTC	TCGA	0.477	-2.0374	-2.1891	-1.7362	-2.0184	-0.2895	-1.185
TCGA-EL-A3CL-01A	PTC	TCGA	0.2767	1.1148	1.5629	-2.9	-0.4172	1.9347	0.7556
TCGA-EL-A3T3-01A	PTC	TCGA	-1.1571	-1.8471	0.2682	-1.5697	-0.9113	1.1767	0.4354
TCGA-EM-A2CQ-01A	PTC	TCGA	-0.5389	0.6015	-0.9647	-1.1294	0.9609	-1.0965	-2.0927
TCGA-CE-A27D-01A	PTC	TCGA	-0.6513	-0.5968	-0.8425	-0.6926	-1.1674	1.4068	0.3877
TCGA-ET-A39K-01A	PTC	TCGA	-2.0396	1.239	1.4982	-1.81	-0.4503	5.1065	1.4024
TCGA-EM-A3AI-01A	PTC	TCGA	-1.2465	1.1478	0.236	0.8423	0.2348	0.8911	1.6454
TCGA-DJ-A4UL-01A	PTC	TCGA	-1.3754	0.8601	3.044	-0.4475	0.5851	4.7615	3.3731
TCGA-DJ-A3US-01A	PTC	TCGA	-0.3458	2.0895	0.6201	0.3004	0.3333	1.7998	1.7194
TCGA-FK-A3S3-01A	PTC	TCGA	-0.7977	2.0951	1.2151	-0.9682	-0.2081	2.3684	0.8275
TCGA-EL-A4JV-01A	PTC	TCGA	-0.3992	3.0123	0.9104	0.6331	0.2598	2.3743	1.4695
TCGA-ET-A39T-01A	PTC	TCGA	0.2412	1.3835	0.2879	-0.2317	1.8749	1.1839	-0.542
TCGA-GE-A2C6-01A	PTC	TCGA	-0.1485	0.1844	1.1512	-1.5545	-1.095	1.2892	0.9039
TCGA-FY-A3W9-01A	PTC	TCGA	0.0671	4.1088	1.3136	0.9878	0.0896	2.5942	2.1638
TCGA-DE-A69K-01A	PTC	TCGA	-0.2018	2.1043	0.2207	-0.7224	0.4972	2.6044	0.3253
TCGA-EM-A2CK-01A	PTC	TCGA	-0.492	0.6996	-0.0171	-0.0439	-0.5206	0.8698	-0.2332
TCGA-BJ-A0Z2-01A	PTC	TCGA	-0.0647	3.2039	1.1956	0.8024	1.1545	2.2098	2.0123
TCGA-KS-A4I3-01A	PTC	TCGA	-0.0622	-0.0017	0.1958	-0.9682	0.3252	2.2206	0.8517
TCGA-BJ-A3PR-01A	PTC	TCGA	-1.1568	-1.987	-2.2441	-1.1376	-3.0609	1.6554	1.6522
TCGA-DJ-A4V0-01A	PTC	TCGA	-0.6977	-0.6444	-0.8579	-0.2841	-0.9045	0.0169	0.2824
TCGA-EM-A3O9-01A	PTC	TCGA	-3.6635	2.1136	-4.4113	-1.9178	-1.1649	-1.3818	-3.844
TCGA-DE-A0XZ-01A	PTC	TCGA	-0.342	-0.0884	2.2355	-1.2133	-0.5738	1.5079	1.5472
TCGA-CE-A481-01A	PTC	TCGA	-0.5387	3.2766	0.1695	-0.4791	0.2091	2.6761	1.8222
TCGA-DJ-A2PT-01A	PTC	TCGA	-1.3839	-1.0332	-1.3237	-1.5733	-1.7211	2.0695	0.5616
TCGA-DJ-A1QM-01A	PTC	TCGA	-0.6455	0.5617	-0.2696	-0.0541	-0.3242	0.8795	-0.6385
TCGA-DJ-A3UQ-01A	PTC	TCGA	-0.3386	0.3236	-0.0937	-1.682	-1.7327	1.9194	0.0275
TCGA-E3-A3E5-01A	PTC	TCGA	-0.533	1.7201	2.1761	0.318	-0.7618	2.2114	0.5195
TCGA-ET-A39I-01A	PTC	TCGA	-0.1253	2.8002	0.9369	0.5836	0.9124	1.3376	-0.6766
TCGA-EM-A3AQ-01A	PTC	TCGA	-1.0238	1.7773	1.2289	-0.5567	-0.8717	4.1317	1.0833
TCGA-DJ-A3UN-01A	PTC	TCGA	-0.3339	2.0951	2.7386	-0.3687	0.6144	2.3158	2.1224
TCGA-ET-A40Q-01A	PTC	TCGA	-1.1785	-2.1082	-0.8217	-2.243	-1.9752	1.1394	0.4537
TCGA-EM-A1CV-01A	PTC	TCGA	1.0287	0.7693	2.4079	-0.7796	0.9417	0.9468	1.2054
TCGA-EL-A3CU-01A	PTC	TCGA	0.4392	-1.3871	-0.892	-1.5917	-1.2552	-0.4565	-1.2117
TCGA-FE-A22Z-01A	PTC	TCGA	-1.7173	-0.6647	-1.9381	-2.0121	-2.6957	0.723	-1.4954
TCGA-KS-A41I-01A	PTC	TCGA	-4.4246	-5.4949	-4.7414	-1.7886	-6.4357	-1.4208	-3.1645
TCGA-EM-A2CS-01A	PTC	TCGA	0.4198	0.816	1.1182	0.2868	0.2006	1.5342	1.3176
TCGA-DE-A0Y2-01A	PTC	TCGA	-0.248	-0.3562	-1.1548	-2.2659	-1.4568	0.5066	-1.5039
TCGA-EL-A4KH-01A	PTC	TCGA	-2.8215	1.0817	2.6853	0.1264	-0.8289	4.8083	2.8189
TCGA-FE-A231-01A	PTC	TCGA	0.2076	0.9073	-0.617	-2.1546	-1.0948	0.4607	-0.0464
TCGA-FY-A4B0-01A	PTC	TCGA	-1.1858	2.3191	0.7919	0.9293	2.099	-1.2135	2.7952
TCGA-EM-A3AR-01A	PTC	TCGA	0.3728	0.0595	0.8611	0.5505	0.3776	0.8506	0.3742
TCGA-EM-A4FV-01A	PTC	TCGA	-0.4125	-0.015	0.8938	0.291	0.099	1.7118	2.4278
TCGA-BJ-A28Z-01A	PTC	TCGA	-1.8138	-2.5682	-2.7703	-2.4726	-3.8086	-0.2269	-0.9613
TCGA-EM-A2CU-01A	PTC	TCGA	-0.7939	2.6455	0.2703	-0.3289	0.0046	3.8366	0.7611
TCGA-DE-A2OL-01A	PTC	TCGA	0.0861	2.1556	2.0756	1.8917	1.3169	3.3715	1.098
TCGA-FK-A4UB-01A	PTC	TCGA	-1.6103	-0.801	0.6819	-1.0514	-1.836	3.6929	0.0586
TCGA-EM-A22Q-01A	PTC	TCGA	-4.5219	2.4631	0.9544	0.6244	-1.5243	3.0626	-1.064
TCGA-FY-A76V-01A	PTC	TCGA	-0.1174	4.3217	1.4435	-0.4613	0.6626	1.6804	0.3749
TCGA-EL-A3T0-01A	PTC	TCGA	-0.7481	0.2926	-0.1366	-1.1817	-1.1636	0.8992	0.1971
TCGA-EL-A4K9-01A	PTC	TCGA	-0.4928	-0.5549	1.3077	-1.4029	-0.4634	2.0709	0.921
TCGA-BJ-A0ZH-01A	PTC	TCGA	-1.3896	-0.302	-1.0223	-2.2628	-2.1723	0.8069	-0.5317
TCGA-EL-A3T9-01A	PTC	TCGA	-0.93	-2.3452	-0.6367	-3.1396	-2.3343	1.9218	2.1198
TCGA-BJ-A0ZJ-01A	PTC	TCGA	-0.4251	1.5913	0.9459	-0.0609	-0.2194	2.3183	1.6806
TCGA-KS-A4ID-01A	PTC	TCGA	-2.6061	-1.4561	-3.2251	-1.7406	-3.1045	-0.8394	-1.6261
TCGA-EL-A3T2-01A	PTC	TCGA	1.3879	0.4464	0.8463	-0.4505	0.3477	-0.8624	1.0282
TCGA-EL-A3H1-01A	PTC	TCGA	-0.1282	0.3893	0.904	2.0068	0.7833	1.4403	0.0402
TCGA-EM-A4FR-01A	PTC	TCGA	-2.5371	-0.8313	-0.7003	-1.6058	-1.662	2.8469	0.8886
TCGA-DJ-A2Q0-01A	PTC	TCGA	-1.736	0.3059	-1.9105	-1.9383	2.7424	-2.8587	-1.9771
TCGA-DJ-A3V7-01A	PTC	TCGA	-0.741	0.0889	0.9787	-0.7652	0.3726	2.0497	0.4561
TCGA-IM-A41Z-01A	PTC	TCGA	-0.8944	3.1139	-0.9291	-0.5608	0.4218	0.4857	0.0445
TCGA-ET-A3BP-01A	PTC	TCGA	-0.4379	1.5697	1.0662	-0.1904	0.0653	2.3886	0.3763
TCGA-EL-A3T6-01A	PTC	TCGA	-0.937	-3.3127	-2.0736	-1.6268	-1.9433	0.0672	0.1062
TCGA-EL-A3ZR-01A	PTC	TCGA	-0.8713	4.8703	1.7344	1.0386	0.0689	1.9778	2.6541
TCGA-CE-A485-01A	PTC	TCGA	-0.264	1.2495	-0.2303	-0.1491	-0.5287	2.6167	2.1958
TCGA-EM-A2OX-01A	PTC	TCGA	-0.5132	1.3631	0.9731	-0.5188	-0.9919	2.3345	0.654
TCGA-DJ-A3UT-01A	PTC	TCGA	-1.4062	1.2714	-0.9347	0.2818	-0.41	1.108	-0.2772
TCGA-ET-A3DR-01A	PTC	TCGA	0.9494	0.2931	0.8623	-0.1969	1.0483	2.5736	0.9982
TCGA-J8-A3YH-01A	PTC	TCGA	-0.3606	1.9522	3.2491	0.0607	1.0113	2.2312	2.5618
TCGA-EL-A3TB-01A	PTC	TCGA	-0.8847	3.6461	2.2069	0.0635	0.1198	2.6833	1.9524
TCGA-DJ-A3UX-01A	PTC	TCGA	0.3308	0.2686	1.1366	-0.6154	0.3758	0.5901	0.3303
TCGA-DJ-A3VF-01A	PTC	TCGA	-0.6937	-1.4841	-2.0636	-2.489	-2.1024	0.035	-1.4666
TCGA-CE-A482-01A	PTC	TCGA	-0.5981	1.5451	0.3499	-0.9034	0.1623	3.5535	1.7369
TCGA-E8-A44K-01A	PTC	TCGA	-1.7529	-1.2456	-0.9264	-1.8183	-2.2931	0.7514	-0.6809
TCGA-EM-A2OW-01A	PTC	TCGA	-1.7763	-0.9183	-2.4526	-0.9039	0.8249	-3.1708	-2.9902
TCGA-E8-A432-01A	PTC	TCGA	-0.6191	2.2854	1.1075	-0.4075	0.9349	3.2459	3.2815
TCGA-EL-A3GO-01A	PTC	TCGA	-0.3674	-0.8895	-1.0986	1.5427	-1.5693	-0.8682	-0.4827
TCGA-BJ-A18Y-01A	PTC	TCGA	-0.5572	1.5283	0.8232	0.6163	0.7673	1.3629	0.6121
TCGA-DJ-A4UT-01A	PTC	TCGA	-1.0008	1.6786	-1.5532	-1.7599	-1.947	1.924	0.5408
TCGA-DJ-A2Q3-01A	PTC	TCGA	-0.2108	-0.8756	-0.5874	-1.4942	-1.6627	-0.5767	-1.0935
TCGA-FE-A230-01A	PTC	TCGA	-0.8972	-3.4841	-1.5686	-2.8009	-2.9283	-1.4995	-2.0001
TCGA-EM-A3FO-01A	PTC	TCGA	-1.2122	-0.8394	-0.5093	-2.74	-1.4058	3.0089	0.8588
TCGA-DJ-A2Q6-01A	PTC	TCGA	0.7897	-0.4174	1.0941	-0.9195	0.2015	0.4015	0.1793
TCGA-EL-A4KD-01A	PTC	TCGA	-0.8904	1.6992	-0.7796	-0.7696	-0.405	2.3799	0.8631
TCGA-FK-A3SE-01A	PTC	TCGA	0.5268	0.8565	0.1563	-2.4994	0.5205	0.855	0.6223
TCGA-BJ-A192-01A	PTC	TCGA	-1.9519	0.625	-1.0804	-0.0606	1.3499	-1.6311	2.3612
TCGA-DJ-A2QA-01A	PTC	TCGA	-3.298	-0.5469	0.6092	-0.5727	-0.4379	4.6112	1.9833
TCGA-L6-A4EU-01A	PTC	TCGA	-1.7483	-0.8358	-1.6111	-1.532	-1.9491	3.1775	0.7153
TCGA-BJ-A28X-01A	PTC	TCGA	-0.3761	-0.7768	-1.3785	-1.4577	-1.9774	-0.8132	0.605
TCGA-EM-A2P2-01A	PTC	TCGA	-0.3095	1.1955	1.8232	-0.3983	-0.5283	1.3565	0.3736
TCGA-ET-A3DV-01A	PTC	TCGA	-0.0718	1.1892	1.6799	2.1755	-0.0299	1.9181	0.016
TCGA-EM-A4FF-01A	PTC	TCGA	-0.7329	-0.8618	-0.5155	-1.744	-1.4265	1.1758	-0.2848
TCGA-EM-A3FP-01A	PTC	TCGA	-2.6238	-1.1636	-3.0476	0.2505	-0.2432	0.1543	-1.7673
TCGA-DJ-A3V0-01A	PTC	TCGA	-1.7282	-0.5859	-0.6167	-1.4845	-1.4911	1.8183	-0.4536
TCGA-BJ-A45G-01A	PTC	TCGA	-0.6158	2.1124	0.4036	-0.5098	0.1424	1.3345	0.5507
TCGA-DE-A0Y3-01B	PTC	TCGA	0.0396	-0.6109	0.2234	-2.1083	-1.4221	1.0435	-0.9001
TCGA-QD-A8IV-01A	PTC	TCGA	-0.2749	0.0889	0.8774	0.1204	0.3294	1.0417	1.2454
TCGA-FY-A3BL-01A	PTC	TCGA	-0.4828	-0.791	0.3017	-2.0306	-0.7732	0.7079	-0.4886
TCGA-EM-A22J-01A	PTC	TCGA	-0.9674	0.8239	-2.1013	0.496	-0.4573	-1.4142	-2.2861
TCGA-FE-A235-01A	PTC	TCGA	-1.3986	2.2596	1.4459	-2.6041	-1.6206	-0.4247	0.6461
TCGA-EM-A3FJ-01A	PTC	TCGA	-0.089	0.4427	2.3319	-1.4719	0.1496	2.84	1.0928
TCGA-BJ-A45I-01A	PTC	TCGA	-1.2048	-1.1758	-1.222	-2.1339	-2.4328	1.4099	0.2443
TCGA-DJ-A3UR-01A	PTC	TCGA	0.1014	0.3806	3.133	-0.3447	0.666	2.0927	1.1136
TCGA-EM-A4G1-01A	PTC	TCGA	-0.5316	0.9722	-1.1049	0.1646	-0.8418	-0.3672	-1.0231
TCGA-DJ-A13P-01A	PTC	TCGA	0.4825	1.137	2.5116	0.0181	0.3549	1.2334	0.7105
TCGA-ET-A39L-01A	PTC	TCGA	0.6608	1.2213	0.5184	0.0555	-0.4766	1.2672	-0.2394
TCGA-FY-A3YR-01A	PTC	TCGA	-1.3101	-3.0475	-1.642	-2.2457	-2.3959	-0.6228	-1.6306
TCGA-E8-A413-01A	PTC	TCGA	-0.0984	-0.9863	0.2005	-1.2062	-0.8219	0.8789	1.2016
TCGA-EM-A3AJ-01A	PTC	TCGA	-1.0422	2.4456	-1.5143	0.161	-0.052	-0.5638	0.7062
TCGA-DJ-A2PO-01A	PTC	TCGA	0.0425	1.0289	1.1514	-0.9717	-0.5998	1.7169	0.4699
TCGA-EM-A2OY-01A	PTC	TCGA	-1.8723	-0.2062	-3.5091	-0.6529	-2.0007	-2.0495	-1.3969
TCGA-FY-A3R9-01A	PTC	TCGA	-1.7458	-0.5033	-2.4134	-1.4152	-0.932	-2.5163	-3.3625
TCGA-IM-A3U3-01A	PTC	TCGA	-0.6418	1.1709	0.1223	-1.4574	-0.7311	1.6367	0.099
TCGA-EL-A3ZL-01A	PTC	TCGA	-1.2781	-2.2115	1.6431	-2.2089	-1.2506	1.1069	0.375
TCGA-EM-A4FO-01A	PTC	TCGA	-1.6888	-1.3855	-1.6829	-1.0364	-2.4311	0.4281	0.9302
TCGA-E8-A418-01A	PTC	TCGA	-0.5821	0.5249	-0.6948	-1.4337	-0.4097	1.0867	1.431
TCGA-E8-A434-01A	PTC	TCGA	-0.1493	0.8927	1.7307	0.2113	1.1054	1.4659	1.8448
TCGA-MK-A4N7-01A	PTC	TCGA	0.4149	-0.8561	2.6468	-2.2631	1.2827	2.5382	1.1171
TCGA-EL-A3MZ-01A	PTC	TCGA	-1.0927	-2.6726	-0.9484	-1.8501	-2.8455	1.1018	-0.9898
TCGA-E8-A438-01A	PTC	TCGA	-2.8392	2.4976	-0.1496	-0.6727	-1.3881	4.0669	2.0638
TCGA-EM-A4FN-01A	PTC	TCGA	-2.3059	-1.6273	-0.9966	-1.4187	-2.2949	2.01	-0.1267
TCGA-ET-A3DQ-01A	PTC	TCGA	-0.4438	2.0232	-0.4209	-1.1573	-0.1529	0.2601	-1.0368
TCGA-EL-A3MW-01A	PTC	TCGA	-0.0276	0.2866	1.7007	-0.1387	0.39	1.9413	0.8624
TCGA-J8-A3O1-01A	PTC	TCGA	1.0478	-2.1	-0.6694	-1.3234	1.27	0.0445	0.3929
TCGA-DJ-A3V2-01A	PTC	TCGA	-0.6889	-1.0426	0.8247	-0.9312	-0.6506	0.7341	1.0596
TCGA-ET-A25M-01A	PTC	TCGA	-0.3961	0.0883	0.5258	-0.7738	-0.3815	1.27	-0.119
TCGA-FK-A3SG-01A	PTC	TCGA	-0.7637	0.6635	-1.5856	-2.7085	-1.2577	2.4983	-0.2235
TCGA-EM-A3FM-01A	PTC	TCGA	-2.7261	-1.0372	-1.4022	-2.5664	-3.4998	3.1478	-0.4922
TCGA-E8-A417-01A	PTC	TCGA	-0.3125	-0.3825	0.3376	-1.3117	-0.6057	0.1499	0.5991
TCGA-EM-A3O8-01A	PTC	TCGA	-0.1294	2.3677	0.8474	1.084	1.2667	0.9034	0.5442
TCGA-EL-A3T1-01A	PTC	TCGA	-1.0226	-1.2759	-1.3971	-2.3182	-2.0443	0.7041	-0.7186
TCGA-E8-A2EA-01A	PTC	TCGA	-1.4255	-1.4864	-1.5288	-1.1058	-1.8855	0.9394	0.3433
TCGA-ET-A39R-01A	PTC	TCGA	-0.7153	1.0027	-0.0931	-0.3942	-1.0255	3.052	1.5465
TCGA-L6-A4EP-01A	PTC	TCGA	-1.6618	0.2208	1.7785	-0.4987	-1.403	4.7868	2.0653
TCGA-DJ-A1QQ-01A	PTC	TCGA	-0.0493	-0.1883	-0.0952	-1.4797	-0.8743	1.4848	0.0686
TCGA-DE-A69J-01A	PTC	TCGA	0.3645	0.4918	0.9686	-1.8341	-0.3152	2.6777	1.1473
TCGA-E8-A419-01A	PTC	TCGA	-1.5504	-4.8832	-1.8142	-2.3793	-2.9479	-0.1494	0.9097
TCGA-DJ-A2PS-01A	PTC	TCGA	0.9401	0.5117	1.2121	-0.5006	0.3864	2.0393	0.6977
TCGA-DE-A4M8-01A	PTC	TCGA	-1.6204	-2.695	-1.6579	-1.6519	-3.0907	-1.1221	-1.0564
TCGA-FE-A3PC-01A	PTC	TCGA	-2.3284	-3.3008	0.0245	-1.6354	-2.9249	0.3027	-0.6769
TCGA-BJ-A28T-01A	PTC	TCGA	-1.1262	-2.2204	-2.0236	-1.0193	-1.8488	-1.7627	-1.1527
TCGA-DJ-A3UZ-01A	PTC	TCGA	0.4655	1.5923	1.0202	-1.0545	0.9555	1.0753	0.997
TCGA-DJ-A3VB-01A	PTC	TCGA	-2.044	-1.9594	-1.857	-2.6471	-2.5692	1.9864	-0.2775
TCGA-FY-A2QD-01A	PTC	TCGA	0.4751	0.9328	1.2571	-2.1516	0.6081	0.7576	-0.9152
TCGA-EL-A3GR-01A	PTC	TCGA	1.1551	-0.2642	0.1419	-1.3516	0.0288	0.9679	0.0731
TCGA-DJ-A2QB-01A	PTC	TCGA	-0.8489	1.3131	-1.6887	-1.2675	1.3124	-0.8997	-1.7588
TCGA-DJ-A4V4-01A	PTC	TCGA	-1.2916	-0.9155	-0.2	-1.3955	-0.6297	1.1865	-0.4116
TCGA-DJ-A13M-01A	PTC	TCGA	-1.875	1.8974	0.7722	0.9621	-0.1731	3.0372	1.0177
TCGA-BJ-A3EZ-01A	PTC	TCGA	-0.6681	-1.9776	-1.9561	-1.9945	-1.5398	-0.1017	-1.4477
TCGA-EM-A22N-01A	PTC	TCGA	-1.8043	-1.4846	-3.9702	0.2617	-1.0273	-2.4509	-2.2933
TCGA-E8-A415-01A	PTC	TCGA	-0.4153	0.3237	0.3145	-0.7819	0.3303	0.8862	0.9077
TCGA-DJ-A3VG-01A	PTC	TCGA	-1.1887	2.357	-0.7506	0.0335	-0.7027	1.5678	0.3113
TCGA-FY-A3R8-01A	PTC	TCGA	0.0467	0.3113	-0.5117	-1.6844	-1.0353	1.7649	0.5757
TCGA-ET-A3DU-01A	PTC	TCGA	-2.2295	-3.8841	-3.4079	-2.6035	-4.6405	-0.2032	-1.2553
TCGA-EM-A2P3-01A	PTC	TCGA	0.1597	-0.807	1.5052	-0.4963	-0.2026	2.3114	0.3291
TCGA-EM-A2CT-01A	PTC	TCGA	0.566	3.3261	0.0018	-0.6365	2.4624	1.1024	0.9753
TCGA-ET-A40S-01A	PTC	TCGA	-1.2017	1.3667	-0.4711	-0.8424	-1.4862	1.8052	0.979
TCGA-DE-A4MD-01A	PTC	TCGA	0.0151	0.9187	0.8323	-0.8342	0.661	1.3263	-0.1673
TCGA-J8-A3YE-01A	PTC	TCGA	-0.5007	-1.8014	0.6158	-0.7598	1.5629	0.537	0.8153
TCGA-EM-A3FL-01A	PTC	TCGA	-1.4924	-0.156	-1.2136	-0.0106	0.1537	-0.9587	-2.3385
TCGA-IM-A3ED-01A	PTC	TCGA	-0.0836	-1.3193	-0.5227	-2.0304	-0.5986	-0.6768	-0.9168
TCGA-EM-A3ST-01A	PTC	TCGA	-2.1506	2.4005	-0.3044	-0.0739	0.0705	4.3381	2.3636
TCGA-BJ-A4O9-01A	PTC	TCGA	0.333	1.7013	1.7836	-0.0866	1.7489	1.0867	1.1242
TCGA-EL-A3GU-01A	PTC	TCGA	-0.7772	-2.5521	-1.9715	-2.3657	-2.8134	0.6252	-1.2649
TCGA-IM-A420-01A	PTC	TCGA	-1.6039	-1.9765	-1.6651	-2.1603	-2.312	1.0556	-0.1975
TCGA-EM-A22K-01A	PTC	TCGA	-0.2285	0.8057	0.7305	0.8334	0.0544	1.2181	0.2368
TCGA-CE-A3ME-01A	PTC	TCGA	0.268	0.0597	0.8533	-1.6109	1.1401	2.353	1.3287
TCGA-DJ-A3VE-01A	PTC	TCGA	0.2311	-2.0358	1.7711	-1.1237	-0.1956	0.6315	1.7185
TCGA-ET-A39S-01A	PTC	TCGA	0.0912	1.3343	1.2539	-1.1489	0.6467	2.9435	1.0991
TCGA-EM-A1YE-01A	PTC	TCGA	-1.5711	3.0604	0.5703	0.9812	0.0955	2.3825	0.4653
TCGA-FE-A233-01A	PTC	TCGA	0.0943	-1.791	-0.1836	-2.1028	-0.6077	0.4238	-0.0564
TCGA-DJ-A1QL-01A	PTC	TCGA	-1.2448	2.5033	1.672	1.4189	0.1086	3.4057	1.7292
TCGA-4C-A93U-01A	PTC	TCGA	-0.9385	-1.3015	-0.0849	-3.6615	-3.0963	1.4627	0.0154
TCGA-EL-A3MX-01A	PTC	TCGA	-1.2423	-1.4425	2.1799	-2.7812	-1.8717	3.3633	0.7472
TCGA-DJ-A3VJ-01A	PTC	TCGA	-0.6155	0.8123	-0.6583	-0.9264	-0.5063	2.3016	1.8446
TCGA-E3-A3E2-01A	PTC	TCGA	-0.2602	-0.3466	1.082	-1.3276	-0.317	2.4804	1.2498
TCGA-ET-A39M-01A	PTC	TCGA	-2.6871	-0.8379	-0.2694	-1.0125	-3.0179	1.7158	1.5051
TCGA-DJ-A2Q4-01A	PTC	TCGA	-0.1266	-0.3168	-0.3744	-1.9462	-0.9197	2.3721	-0.2028
TCGA-DJ-A2PQ-01A	PTC	TCGA	0.6843	0.2012	2.4828	0.1427	1.5418	1.6464	1.409
TCGA-EM-A22I-01A	PTC	TCGA	-1.0116	-2.3709	-1.7212	-2.8209	-2.9397	-0.7603	-1.928
TCGA-DJ-A1QO-01A	PTC	TCGA	-0.9593	-1.562	-1.4018	-2.3012	-1.3677	0.9085	-0.2195
TCGA-BJ-A0YZ-01A	PTC	TCGA	-1.9361	2.5176	-1.3016	-0.3627	-0.2517	-1.2896	-1.5903
TCGA-EM-A3FQ-01A	PTC	TCGA	-0.6116	-2.4703	-1.2376	-1.2309	-1.4664	3.0406	1.0322
TCGA-FE-A239-01A	PTC	TCGA	-0.8651	4.2814	-1.1527	-0.1673	1.8856	1.3042	-0.3557
TCGA-EL-A3H8-01A	PTC	TCGA	0.5763	-0.483	1.4514	-0.9971	0.5461	1.1709	0.1672
TCGA-EL-A3H7-01A	PTC	TCGA	-1.3279	-2.4226	-1.6325	-2.0361	-2.9469	1.529	-0.9453
TCGA-DJ-A2PY-01A	PTC	TCGA	0.4828	-1.5128	-0.366	-2.1901	-0.6151	-0.2719	-1.0107
TCGA-EL-A3CO-01A	PTC	TCGA	0.0833	-0.5084	-0.8698	-2.4829	-0.9875	0.3809	-0.8439
TCGA-FE-A23A-01A	PTC	TCGA	-2.1046	-4.1987	-2.453	-2.2668	-3.9067	1.1855	-0.9711
TCGA-EM-A1CU-01A	PTC	TCGA	-0.0669	0.2193	1.4366	-2.1837	-0.7105	2.5844	0.6515
TCGA-FY-A3ON-01A	PTC	TCGA	0.153	0.3234	0.8003	-1.018	-0.3306	2.6175	2.0762
TCGA-IM-A41Y-01A	PTC	TCGA	-1.6587	-0.026	0.4777	-2.8212	-0.6596	1.1254	-1.4494
TCGA-E3-A3DZ-01A	PTC	TCGA	-0.0871	0.963	0.929	0.2059	0.6969	0.7643	2.0873
TCGA-ET-A2MZ-01A	PTC	TCGA	0.3153	0.7703	0.9709	-0.652	0.2382	0.76	-0.1725
TCGA-EL-A3H5-01A	PTC	TCGA	-3.1359	-7.2509	-5.1876	-3.7435	-6.7051	-5.2054	-6.2488
TCGA-EM-A2CN-01A	PTC	TCGA	-0.0776	2.4866	1.1519	1.1373	-0.0142	4.0212	2.6053
TCGA-DJ-A2PV-01A	PTC	TCGA	0.8051	0.1989	1.4185	-2.1463	0.1946	1.4807	0.2543
TCGA-ET-A40P-01A	PTC	TCGA	-1.4495	1.4214	-0.3064	-0.2966	-0.2443	2.1983	1.695
TCGA-E8-A416-01A	PTC	TCGA	0.2817	0.5817	0.9045	1.4834	1.243	1.0333	1.7847
TCGA-H2-A421-01A	PTC	TCGA	-1.8876	-2.606	-0.7759	-1.998	-2.975	0.4532	0.291
TCGA-CE-A483-01A	PTC	TCGA	0.2912	-0.0133	1.34	-1.7562	0.6176	1.0788	0.5429
TCGA-ET-A39N-01A	PTC	TCGA	-1.4218	3.5574	0.0981	0.164	-0.2302	2.5537	3.5649
TCGA-DE-A4M9-01A	PTC	TCGA	-0.1661	2.7639	0.3366	0.7594	1.14	1.7288	1.9046
TCGA-ET-A3BX-01A	PTC	TCGA	0.0718	-1.1773	-1.4804	-1.8714	-0.7916	2.2394	0.8177
TCGA-FK-A3SB-01A	PTC	TCGA	0.0209	1.1719	1.0247	-1.8697	-0.5731	1.6878	0.6348
TCGA-FY-A40K-01A	PTC	TCGA	0.0456	-0.368	2.5653	-1.1273	-0.1512	0.79	2.3572
TCGA-DJ-A13S-01A	PTC	TCGA	-1.3173	3.0295	-2.1089	-0.7792	-0.9586	-0.4149	-1.5708
TCGA-KS-A41F-01A	PTC	TCGA	-4.6625	-2.7564	0.7668	-1.5977	-1.5521	5.5049	1.0042
TCGA-EM-A22M-01A	PTC	TCGA	-2.6124	-2.81	-2.2098	-2.2737	-4.7648	-0.3321	-0.9755
TCGA-DJ-A13U-01A	PTC	TCGA	-0.079	-0.8859	-0.0357	-1.1995	0.2713	0.6918	-1.1892
TCGA-EL-A3CX-01A	PTC	TCGA	-1.1042	10.6024	1.5426	0.7682	1.6436	3.1216	-0.1623
TCGA-H2-A422-01A	PTC	TCGA	-0.4296	-0.5831	0.2807	-1.8303	-0.4084	-0.268	0.2138
TCGA-FY-A3NN-01A	PTC	TCGA	-0.5163	-2.6823	-1.3601	-1.5116	-0.9239	-2.6589	-2.2713
TCGA-DJ-A3UO-01A	PTC	TCGA	-0.8513	1.3011	0.7142	-1.2455	-0.2781	2.1061	1.8038
TCGA-ET-A3BT-01A	PTC	TCGA	0.2295	1.7323	1.6505	-1.4278	0.3795	2.7443	0.7213
TCGA-KS-A4IB-01A	PTC	TCGA	-0.4045	0.0552	-0.5852	-1.048	-0.7707	0.441	-0.6066
TCGA-DJ-A1QD-01A	PTC	TCGA	0.1666	-0.3873	-1.0637	-3.0929	-0.1523	0.0197	-2.13
TCGA-L6-A4EQ-01A	PTC	TCGA	-0.9916	1.7422	3.695	-1.2728	0.2829	2.9709	1.7209
TCGA-DJ-A3VD-01A	PTC	TCGA	-0.6146	-1.9386	-1.3435	-1.5772	-1.6323	0.5621	0.4076
TCGA-BJ-A0ZB-01A	PTC	TCGA	-0.5441	-1.1315	-0.3961	-1.4001	-1.3718	-0.8089	-0.7586
TCGA-MK-A4N6-01A	PTC	TCGA	-0.5898	-2.2849	-0.7621	-3.345	-1.3405	1.7913	-0.7973
TCGA-FE-A238-01A	PTC	TCGA	-0.7871	-1.5166	-0.4467	-1.2225	-0.8273	1.2461	2.321
TCGA-EL-A4KG-01A	PTC	TCGA	-1.3287	-0.5299	0.0583	-1.1263	-0.9463	3.4152	1.6335
TCGA-EL-A3H4-01A	PTC	TCGA	0.0281	-2.1186	-1.0048	-2.9791	-1.6135	-1.5038	-2.8461
TCGA-DJ-A2Q1-01A	PTC	TCGA	-1.8369	-4.5386	-2.5585	-2.9269	-3.4276	2.2318	-1.5652
TCGA-E8-A3X7-01A	PTC	TCGA	-2.0522	0.1104	-0.1915	-1.0954	-1.7691	0.6196	-0.4687
TCGA-EM-A3SU-01A	PTC	TCGA	-2.2784	-1.1933	-1.0446	-1.4154	-1.9765	1.7134	-0.1763
TCGA-DJ-A2PN-01A	PTC	TCGA	0.1088	-0.4916	0.0224	-1.6428	0.9525	1.1482	0.0219
TCGA-E8-A2JQ-01A	PTC	TCGA	-2.1368	-3.7252	-2.748	-1.8851	-3.6013	0.3324	-0.1633
TCGA-BJ-A2NA-01A	PTC	TCGA	-0.4562	0.2048	0.0133	-1.1069	-1.0005	1.0181	0.0338
TCGA-FY-A3NM-01A	PTC	TCGA	-0.7579	-2.3276	-0.1499	1.5516	-0.1464	-0.9012	-0.8296
TCGA-DJ-A1QF-01A	PTC	TCGA	0.035	-1.1268	0.1389	-1.5954	-0.5055	-1.6652	-1.8602
GSM831759	PTC	GSE33630	-1.3852	1.3944	-0.7831	-1.6068	0.438	-0.2413	1.2357
GSM831760	PTC	GSE33630	-1.3544	1.7055	-0.1925	-1.2009	0.7716	0.4081	-0.0098
GSM831761	PTC	GSE33630	-1.5048	1.0955	0.5504	-1.0659	1.6523	-1.9995	0.9849
GSM831762	PTC	GSE33630	-0.1211	-1.0442	-3.0185	-2.4857	-2.7625	0.7444	-0.438
GSM831763	PTC	GSE33630	0.2447	0.1516	-0.0974	0.0823	-0.7807	-1.0125	0.9244
GSM831764	PTC	GSE33630	0.5999	-0.2956	-1.5666	-1.1989	-1.0192	-1.3006	0.0876
GSM831765	PTC	GSE33630	-0.7172	0.1132	-0.7791	-0.9738	-0.3589	-0.0321	-1.1493
GSM831766	PTC	GSE33630	-2.7413	2.6949	-2.4645	-2.0051	-0.2233	-0.0255	1.1459
GSM831767	PTC	GSE33630	-0.6159	0.3988	-2.2636	-2.2617	-3.0245	0.961	2.5504
GSM831768	PTC	GSE33630	-0.8752	0.3784	-1.0597	-1.0636	0.2113	0.8496	0.7426
GSM831769	PTC	GSE33630	-1.7112	3.7332	-0.3285	-2.0938	0.5706	-1.1659	-0.0648
GSM831770	PTC	GSE33630	-0.669	-0.4538	-2.8372	-1.7265	-1.9459	1.0902	1.8855
GSM831771	PTC	GSE33630	-2.3365	0.3581	-1.0081	-1.441	-1.9214	2.1878	0.7186
GSM831772	PTC	GSE33630	-1.653	1.1298	-1.1513	1.1284	0.6561	-0.708	-0.7536
GSM831773	PTC	GSE33630	0.353	0.6526	-0.0849	0.8048	0.4624	0.6931	0.2905
GSM831774	PTC	GSE33630	-1.81	1.2996	0.4616	-0.1115	2.0622	1.1792	0.0387
GSM831775	PTC	GSE33630	-0.3535	0.8083	1.044	-1.3658	-0.2814	0.5944	0.6418
GSM831776	PTC	GSE33630	-0.0346	1.0645	0.5162	-0.5549	-0.9002	0.7995	1.6099
GSM831777	PTC	GSE33630	-0.1385	-0.4181	-0.497	-2.2331	0.2197	2.1179	0.7883
GSM831778	PTC	GSE33630	-0.4027	-0.3094	0.6132	0.1067	0.5719	1.0537	0.1802
GSM831779	PTC	GSE33630	-1.3641	0.2643	0.4384	0.1251	-1.4806	-0.3035	1.0523
GSM831780	PTC	GSE33630	-1.4499	0.8826	-0.9348	-1.4354	0.3156	-0.8768	0.0835
GSM831781	PTC	GSE33630	-1.9244	-0.1967	-1.6489	-2.7008	-2.2977	1.9255	0.8271
GSM831782	PTC	GSE33630	-0.1819	1.0042	0.1816	-2.0066	-2.3954	2.1197	-0.3592
GSM831783	PTC	GSE33630	0.1387	-0.2739	-0.0243	0.8093	0.942	0.6242	0.1249
GSM831784	PTC	GSE33630	-1.5182	-0.7834	-0.7294	-0.7687	-1.6447	-0.7438	0.7552
GSM831785	PTC	GSE33630	-1.4176	-0.2791	-1.9117	-0.8948	-0.9879	1.7645	1.2357
GSM831786	PTC	GSE33630	-1.4771	1.2687	-0.8089	-2.1323	-2.0426	-0.0943	-0.2735
GSM831787	PTC	GSE33630	-2.3594	1.6034	-2.6521	-1.5167	-2.023	-2.2049	2.1276
GSM831788	PTC	GSE33630	0.6823	0.5478	-1.3007	-1.7424	-2.5569	3.4052	3.5479
GSM831789	PTC	GSE33630	-1.6335	1.1018	-1.1086	-0.1621	1.251	0.8696	0.2658
GSM831790	PTC	GSE33630	-2.4512	2.3562	-0.5636	-2.1574	0.1707	1.1101	0.2335
GSM831791	PTC	GSE33630	-1.6302	1.4994	-0.6035	-1.2036	0.4289	0.4791	-0.7836
GSM831792	PTC	GSE33630	-3.8798	0.0824	-1.0211	-1.2929	1.2075	3.976	-1.9143
GSM831793	PTC	GSE33630	-2.8109	3.6216	-0.5395	-0.9829	1.5339	-1.6577	0.4092
GSM831794	PTC	GSE33630	-1.8418	1.2779	-2.4068	-1.281	2.7468	0.7933	-1.1495
GSM831795	PTC	GSE33630	-1.2162	0.1419	-1.4658	-1.3952	-1.3155	0.2015	-0.2366
GSM831796	PTC	GSE33630	-0.5251	0.3644	-1.5472	-1.5247	-0.3209	-0.4184	0.0336
GSM831797	PTC	GSE33630	-1.0123	1.4783	-0.0302	-1.9675	-0.6011	0.1201	-0.9261
GSM831798	PTC	GSE33630	-0.3535	1.022	-2.0079	-0.8238	3.6173	0.9218	-0.9548
GSM831799	PTC	GSE33630	-0.3139	1.4825	0.6519	-0.2325	-0.0344	3.5702	3.2879
GSM831800	PTC	GSE33630	-3.3644	1.1484	-0.7956	-0.0983	3.0719	-2.6805	2.2273
GSM831801	PTC	GSE33630	-2.2516	1.1009	1.1116	-0.8197	-0.1611	3.1693	0.695
GSM831802	PTC	GSE33630	-2.4491	0.8835	0.3281	-1.0081	-0.1651	1.5451	0.1727
GSM831803	PTC	GSE33630	-1.5214	0.0423	-0.2958	-1.1383	0.2006	0.6997	1.7117
GSM831804	PTC	GSE33630	-1.1242	0.1661	-1.3313	-1.515	-1.32	2.5797	0.4604
GSM831805	PTC	GSE33630	-1.3028	0.4432	0.5888	-1.5097	-0.9229	-0.2035	0.807
GSM831806	PTC	GSE33630	-0.5991	0.2997	-0.5808	0.15	0.8457	0.1852	-0.1925
GSM831807	PTC	GSE33630	1.3122	0.1458	-0.7975	-1.7105	0.1965	-0.7317	-0.2167
GSM723339	PTC	GSE29265	0.7848	-1.5159	-1.4759	-0.0692	-0.7767	0.7922	0.8697
GSM723340	PTC	GSE29265	0.2456	-1.5718	1.4538	-1.833	-0.8086	0.8408	0.3307
GSM723341	PTC	GSE29265	-1.1503	-1.0355	-1.2147	-1.066	-2.1099	0.8572	1.2051
GSM723342	PTC	GSE29265	0.4738	-0.6263	0.5388	-1.171	-1.5734	0.4356	0.693
GSM723343	PTC	GSE29265	0.0549	-0.8178	-0.3464	1.3712	1.6469	-0.1115	0.3831
GSM723344	PTC	GSE29265	1.0176	-1.2174	0.3126	-1.5791	-0.8972	0.0158	0.128
GSM723345	PTC	GSE29265	0.1489	0.5941	-0.8911	-1.0057	-3.0977	0.666	-0.4391
GSM723346	PTC	GSE29265	0.1273	-3.5006	-3.0888	-0.8867	-1.1464	1.1092	-1.3419
GSM723347	PTC	GSE29265	-1.6067	-1.9143	-0.6838	0.0355	0.6959	0.6623	-0.3041
GSM723348	PTC	GSE29265	-1.4369	-2.8636	-0.4295	-0.8286	0.5326	0.4845	-0.5699
GSM723350	PTC	GSE29265	-0.3132	0.9987	-0.5931	-0.7411	-1.512	-0.005	-1.0058
GSM723352	PTC	GSE29265	-0.0189	-0.3616	2.2364	-0.5679	-0.9993	-0.0122	0.4945
GSM723354	PTC	GSE29265	-1.2469	0.0928	-0.2176	-1.5275	0.3073	1.3667	0.9365
GSM723356	PTC	GSE29265	-0.5574	-0.4911	1.5351	-1.7787	-0.9407	0.6344	-0.5781
GSM723358	PTC	GSE29265	-0.961	0.936	-0.7987	-1.3004	-0.9766	0.3557	0.2901
GSM723360	PTC	GSE29265	-0.5816	0.1689	-0.4373	-1.1987	-0.0646	0.2063	-2.0456
GSM723362	PTC	GSE29265	0.2109	-1.4411	-0.4362	-1.1959	-1.3	1.5882	-0.1935
GSM723364	PTC	GSE29265	0.2862	-0.5591	0.3082	-0.4717	0.0749	0.5427	-0.5665
GSM723366	PTC	GSE29265	-0.8387	2.949	1.0003	0.9864	0.3096	0.2266	-0.3612
GSM723368	PTC	GSE29265	-1.6128	-0.1408	-2.1441	-2.0201	-0.0065	0.318	-0.5974
GSM671255	FTC	GSE27155	-0.7589	0.3828	-4.4152	0.2786	-0.0399	-1.7444	-0.3164
GSM671256	FTC	GSE27155	-2.468	2.1274	-0.3372	-0.3176	1.6293	-4.1956	0.2411
GSM671257	FTC	GSE27155	-3.283	-0.4268	-4.6943	-1.0986	1.0381	-2.1058	0.9745
GSM671258	FTC	GSE27155	-1.798	-1.1863	-7.0121	-0.2179	0.7686	-3.1609	-0.0954
GSM671259	FTC	GSE27155	-2.3025	0.2905	-5.3999	0.1454	0.9679	-0.9381	-0.3062
GSM671260	FTC	GSE27155	-1.5457	-0.2995	-4.0626	0.0607	1.3023	-1.1298	-0.5347
GSM671261	FTC	GSE27155	-2.7216	0.1543	3.8558	-0.1784	-0.502	1.6092	2.9713
GSM671262	FTC	GSE27155	-0.9357	-0.9559	1.8915	1.6414	1.9192	-2.8901	-0.0658
GSM671263	FTC	GSE27155	-0.6812	-0.4484	2.0002	0.2521	0.2596	-0.2966	1.5412
GSM671264	FTC	GSE27155	-2.5837	1.2178	2.8168	0.0529	-0.1333	1.7931	-1.8327
GSM671265	FTC	GSE27155	-0.2114	-1.7285	-0.4102	0.2786	2.6016	0.4219	0.7538
GSM671266	FTC	GSE27155	-1.3253	0.7963	5.3976	0.0995	0.4831	1.8033	1.363
GSM671267	FTC	GSE27155	0.9363	2.5486	-4.0265	0.0339	-0.4185	0.5614	-0.0463
GSM5931381	FTC	GSE197861	0.3945	0.146	0.0678	0.6039	0.9124	-0.0266	-0.3039
GSM5931382	FTC	GSE197861	-1.7851	4.0183	1.8786	-0.4313	0.4492	-0.5463	-0.5699
GSM5931383	FTC	GSE197861	-1.1054	2.9119	1.3612	-0.4572	0.7861	-2.7847	0.076
GSM5931384	FTC	GSE197861	0.3476	0.5609	2.6547	0.6556	2.0074	-1.3457	0.038
GSM5866662	MTC	GSE196264	-1.0727	-0.4489	0.6641	-0.6975	0.3126	-0.6299
GSM5866663	MTC	GSE196264	0.6721	-0.6658	0.3468	-2.1855	0.3352	0.1177
GSM5866664	MTC	GSE196264	-2.0232	-1.5881	0.0744	-1.4538	-0.6301	-0.8277
GSM5866665	MTC	GSE196264	-1.9164	-0.6647	-0.4869	-2.1979	0.4727	0.1196
GSM5866666	MTC	GSE196264	0.7793	-1.2999	1.3103	-1.4057	0.2476	-0.5808
GSM5866667	MTC	GSE196264	-3.0254	-0.6667	1.3842	-1.031	-3.4582	1.0789
GSM5866668	MTC	GSE196264	-3.4237	-0.3171	1.3218	2.0007	-0.3184	-0.3277
GSM5866669	MTC	GSE196264	-0.7023	-0.947	0.2999	-1.8323	0.6311	-0.3685
GSM5866670	MTC	GSE196264	-2.8813	-1.8737	0.5674	3.2786	0.8339	0.3407
GSM5866671	MTC	GSE196264	0.9057	-0.779	0.3193	-0.0082	-0.0952	-0.7585
GSM5866672	MTC	GSE196264	-0.7711	-2.0013	1.1917	0.0283	-0.255	-0.1915
GSM5866673	MTC	GSE196264	-2.8075	1.3601	-2.0274	-1.6547	-1.5877	-1.3039
GSM5866674	MTC	GSE196264	2.1522	1.3942	1.4843	0.135	-0.193	-0.0877
GSM5866675	MTC	GSE196264	-0.8839	-0.2968	0.971	1.1356	-0.9092	-0.5769
GSM5866676	MTC	GSE196264	-2.3097	-2.4228	1.2028	0.7531	-0.1613	0.1114
GSM5866677	MTC	GSE196264	-2.0442	-0.8627	1.8289	-1.4275	-0.4173	-0.4649
GSM5866678	MTC	GSE196264	-1.0729	-0.4017	1.0091	-0.5035	1.3619	0.9304
GSM831749	ATC	GSE33630	-2.4097	1.0303	-3.7655	-1.9453	0.0233	0.1515	-0.2723
GSM831750	ATC	GSE33630	-1.7199	-0.0564	-3.3484	-1.3048	-1.074	-2.4046	1.4118
GSM831751	ATC	GSE33630	-2.3291	1.3533	-2.3341	-2.0183	-0.703	1.4786	0.1242
GSM831752	ATC	GSE33630	-4.5813	1.6524	-1.8945	-1.0709	-1.1229	3.1432	-0.3237
GSM831753	ATC	GSE33630	-1.6665	1.5604	-3.1062	-2.3131	-5.1973	2.7261	2.5221
GSM831754	ATC	GSE33630	-2.6927	0.4408	-3.6413	-1.7548	-1.1296	3.9595	1.239
GSM831755	ATC	GSE33630	-1.7833	-0.8919	-3.8463	-2.2025	0.4884	2.5478	3.5374
GSM831756	ATC	GSE33630	-8.2276	1.1424	-3.0726	-2.461	0.7852	2.5304	0.5842
GSM831757	ATC	GSE33630	-3.6516	1.4794	-2.0904	-1.7963	-5.1773	2.28	0.0878
GSM831758	ATC	GSE33630	-1.2962	0.5448	-3.3953	-1.3041	-2.3018	3.8905	1.8713
GSM831853	ATC	GSE33630	-1.2158	-0.0248	-3.1032	-1.25	-5.6957	0.9164	0.1295
GSM1588026	ATC	GSE65144	-3.5172	0.5491	-1.9847	-0.7672	-1.4163	-0.7552	0.4973
GSM1588027	ATC	GSE65144	-3.1831	0.7407	-1.7409	-0.8925	-3.074	-0.0657	0.3518
GSM1588028	ATC	GSE65144	-4.7166	0.8433	-1.8401	-1.0699	-3.9521	0.3532	0.0139
GSM1588029	ATC	GSE65144	-2.203	-0.1578	-3.8693	-1.031	-5.3048	-0.5568	-0.4331
GSM1588030	ATC	GSE65144	-1.2993	0.7165	-1.4967	-1.4888	-3.0039	-0.0945	-0.273
GSM1588031	ATC	GSE65144	-1.0895	-0.5027	-1.7918	-1.0837	-2.445	-0.7104	-0.4195
GSM1588032	ATC	GSE65144	-3.1925	1.3799	-1.6934	-0.6772	-2.3858	0.6639	0.6775
GSM1588033	ATC	GSE65144	-0.4665	0.646	-3.3943	-1.46	-2.4791	-0.1876	0.1089
GSM1588034	ATC	GSE65144	-3.6854	-0.0139	-4.2972	-0.1472	-2.8926	-1.7011	-1.4685
GSM1588035	ATC	GSE65144	-2.4599	0.029	-2.262	-0.5843	-1.7662	-0.07	-0.2002
GSM1588036	ATC	GSE65144	-2.6432	0.492	2.7152	-0.5021	0.3019	0.8835	1.1381
GSM1588037	ATC	GSE65144	-0.9707	-1.0425	-2.4043	-1.7896	-3.454	-0.6365	-0.0219
GSM723320	ATC	GSE29265	-0.1701	-3.9359	-3.8629	0.2594	-2.688	0.9691	2.9638
GSM723321	ATC	GSE29265	-3.1877	-0.6989	-2.3943	-0.03	-2.6685	2.1906	-1.7381
GSM723322	ATC	GSE29265	0.107	-3.0837	-2.5275	0.2236	-0.0706	0.5966	1.3754
GSM723323	ATC	GSE29265	-2.9548	0.1642	-1.9146	-0.3232	1.8636	0.2656	-1.3164
GSM723324	ATC	GSE29265	-1.1402	-1.9765	-2.442	-0.1801	-2.7969	1.229	-0.532
GSM723325	ATC	GSE29265	-1.2967	-3.3679	-4.1281	-0.7352	-1.0173	-1.6666	-2.3039
GSM723326	ATC	GSE29265	0.6132	-1.2062	-1.6452	0.5486	-0.5939	2.7285	-0.7072
GSM723327	ATC	GSE29265	-1.5716	-0.7715	-2.4501	-0.8675	-4.2401	4.4014	-0.2764
GSM723328	ATC	GSE29265	-1.9505	0.111	-2.0292	0.6316	-3.8405	3.2822	1.7973

## Sheet: 03_ALL_zscores_long
z-scores in long format (for box plot reproduction)
Each row = one sample × one gene. This is the EXACT data used to generate Figure 2B box plots. Filter by gene/subtype to recreate each panel.
sample_id	gene	z	subtype	cohort
TCGA-EL-A3ZG-11A	SIRT1	-1.04	Normal	TCGA
TCGA-EL-A3ZH-11A	SIRT1	0.2308	Normal	TCGA
TCGA-EL-A3N3-11A	SIRT1	0.7187	Normal	TCGA
TCGA-DO-A1JZ-11A	SIRT1	-0.0406	Normal	TCGA
TCGA-ET-A3DP-11A	SIRT1	1.2838	Normal	TCGA
TCGA-EM-A1YC-11A	SIRT1	-1.6083	Normal	TCGA
TCGA-EM-A1CW-11A	SIRT1	1.3385	Normal	TCGA
TCGA-EM-A1CT-11A	SIRT1	-0.5531	Normal	TCGA
TCGA-H2-A2K9-11A	SIRT1	0.0262	Normal	TCGA
TCGA-BJ-A2N9-11A	SIRT1	-0.9941	Normal	TCGA
TCGA-BJ-A3PU-11A	SIRT1	0.6269	Normal	TCGA
TCGA-BJ-A28R-11A	SIRT1	-0.1027	Normal	TCGA
TCGA-ET-A2MX-11C	SIRT1	0.0873	Normal	TCGA
TCGA-EM-A1CU-11A	SIRT1	1.4713	Normal	TCGA
TCGA-FY-A3TY-11A	SIRT1	0.2076	Normal	TCGA
TCGA-ET-A3DW-11A	SIRT1	-0.0228	Normal	TCGA
TCGA-EL-A3ZK-11A	SIRT1	-0.1303	Normal	TCGA
TCGA-EL-A3ZQ-11A	SIRT1	0.4042	Normal	TCGA
TCGA-EL-A3ZO-11A	SIRT1	0.1087	Normal	TCGA
TCGA-KS-A41L-11A	SIRT1	-0.2765	Normal	TCGA
TCGA-BJ-A2N8-11A	SIRT1	0.3616	Normal	TCGA
TCGA-EL-A3T3-11A	SIRT1	-0.3664	Normal	TCGA
TCGA-KS-A41J-11A	SIRT1	0.3806	Normal	TCGA
TCGA-EL-A3N2-11A	SIRT1	0.9356	Normal	TCGA
TCGA-EL-A3GZ-11A	SIRT1	0.7359	Normal	TCGA
TCGA-BJ-A290-11A	SIRT1	0.068	Normal	TCGA
TCGA-EL-A3H2-11A	SIRT1	0.257	Normal	TCGA
TCGA-EL-A3ZM-11A	SIRT1	-0.1664	Normal	TCGA
TCGA-GE-A2C6-11A	SIRT1	0.1596	Normal	TCGA
TCGA-EL-A3T0-11A	SIRT1	-0.3795	Normal	TCGA
TCGA-EL-A3T8-11A	SIRT1	0.0058	Normal	TCGA
TCGA-EL-A3ZR-11A	SIRT1	0.5501	Normal	TCGA
TCGA-H2-A3RI-11A	SIRT1	0.0657	Normal	TCGA
TCGA-EL-A3TA-11A	SIRT1	0.6438	Normal	TCGA
TCGA-BJ-A2N7-11A	SIRT1	0.5937	Normal	TCGA
TCGA-EM-A3ST-11A	SIRT1	-1.5392	Normal	TCGA
TCGA-EL-A3ZL-11A	SIRT1	1.1792	Normal	TCGA
TCGA-EL-A3MY-11A	SIRT1	0.4056	Normal	TCGA
TCGA-KS-A41I-11A	SIRT1	-0.4153	Normal	TCGA
TCGA-ET-A2N5-11B	SIRT1	-0.0891	Normal	TCGA
TCGA-EL-A3H7-11A	SIRT1	1.1005	Normal	TCGA
TCGA-EL-A3ZT-11A	SIRT1	0.2174	Normal	TCGA
TCGA-EM-A1CV-11A	SIRT1	0.7346	Normal	TCGA
TCGA-EL-A3T2-11A	SIRT1	1.3176	Normal	TCGA
TCGA-EL-A3ZS-11A	SIRT1	-2.5484	Normal	TCGA
TCGA-EL-A3TB-11A	SIRT1	0.343	Normal	TCGA
TCGA-BJ-A28W-11A	SIRT1	-4.2248	Normal	TCGA
TCGA-BJ-A28X-11A	SIRT1	0.0581	Normal	TCGA
TCGA-EL-A3MX-11A	SIRT1	-0.3875	Normal	TCGA
TCGA-EL-A3ZP-11A	SIRT1	0.3717	Normal	TCGA
TCGA-EL-A3T6-11A	SIRT1	0.1113	Normal	TCGA
TCGA-EL-A3T1-11A	SIRT1	0.0082	Normal	TCGA
TCGA-EL-A3T7-11A	SIRT1	0.1307	Normal	TCGA
TCGA-EM-A1CS-11A	SIRT1	-0.5689	Normal	TCGA
TCGA-BJ-A2NA-11A	SIRT1	-0.3637	Normal	TCGA
TCGA-E8-A2JQ-11A	SIRT1	-0.0551	Normal	TCGA
TCGA-BJ-A3PR-11A	SIRT1	-2.9354	Normal	TCGA
TCGA-EL-A3H1-11A	SIRT1	0.4363	Normal	TCGA
TCGA-EL-A3MW-11A	SIRT1	1.1326	Normal	TCGA
TCGA-EL-A3ZG-11A	SIRT2	-0.7807	Normal	TCGA
TCGA-EL-A3ZH-11A	SIRT2	-0.5502	Normal	TCGA
TCGA-EL-A3N3-11A	SIRT2	-0.3751	Normal	TCGA
TCGA-DO-A1JZ-11A	SIRT2	0.3724	Normal	TCGA
TCGA-ET-A3DP-11A	SIRT2	0.0086	Normal	TCGA
TCGA-EM-A1YC-11A	SIRT2	-1.5912	Normal	TCGA
TCGA-EM-A1CW-11A	SIRT2	-1.5539	Normal	TCGA
TCGA-EM-A1CT-11A	SIRT2	-0.3481	Normal	TCGA
TCGA-H2-A2K9-11A	SIRT2	0.1035	Normal	TCGA
TCGA-BJ-A2N9-11A	SIRT2	-1.4421	Normal	TCGA
TCGA-BJ-A3PU-11A	SIRT2	1.1272	Normal	TCGA
TCGA-BJ-A28R-11A	SIRT2	-0.3752	Normal	TCGA
TCGA-ET-A2MX-11C	SIRT2	0.0666	Normal	TCGA
TCGA-EM-A1CU-11A	SIRT2	0.106	Normal	TCGA
TCGA-FY-A3TY-11A	SIRT2	0.6891	Normal	TCGA
TCGA-ET-A3DW-11A	SIRT2	0.8083	Normal	TCGA
TCGA-EL-A3ZK-11A	SIRT2	-0.6105	Normal	TCGA
TCGA-EL-A3ZQ-11A	SIRT2	0.4956	Normal	TCGA
TCGA-EL-A3ZO-11A	SIRT2	-0.6191	Normal	TCGA
TCGA-KS-A41L-11A	SIRT2	0.8298	Normal	TCGA
TCGA-BJ-A2N8-11A	SIRT2	0.0538	Normal	TCGA
TCGA-EL-A3T3-11A	SIRT2	0.4679	Normal	TCGA
TCGA-KS-A41J-11A	SIRT2	-0.1199	Normal	TCGA
TCGA-EL-A3N2-11A	SIRT2	0.2217	Normal	TCGA
TCGA-EL-A3GZ-11A	SIRT2	0.4149	Normal	TCGA
TCGA-BJ-A290-11A	SIRT2	0.3835	Normal	TCGA
TCGA-EL-A3H2-11A	SIRT2	0.3651	Normal	TCGA
TCGA-EL-A3ZM-11A	SIRT2	0.1975	Normal	TCGA
TCGA-GE-A2C6-11A	SIRT2	-1.2235	Normal	TCGA
TCGA-EL-A3T0-11A	SIRT2	-0.3331	Normal	TCGA
TCGA-EL-A3T8-11A	SIRT2	1.9637	Normal	TCGA
TCGA-EL-A3ZR-11A	SIRT2	1.3194	Normal	TCGA
TCGA-H2-A3RI-11A	SIRT2	0.7415	Normal	TCGA
TCGA-EL-A3TA-11A	SIRT2	0.655	Normal	TCGA
TCGA-BJ-A2N7-11A	SIRT2	-0.486	Normal	TCGA
TCGA-EM-A3ST-11A	SIRT2	1.5289	Normal	TCGA
TCGA-EL-A3ZL-11A	SIRT2	-0.1913	Normal	TCGA
TCGA-EL-A3MY-11A	SIRT2	0.9065	Normal	TCGA
TCGA-KS-A41I-11A	SIRT2	-1.2982	Normal	TCGA
TCGA-ET-A2N5-11B	SIRT2	0.9464	Normal	TCGA
TCGA-EL-A3H7-11A	SIRT2	-0.1923	Normal	TCGA
TCGA-EL-A3ZT-11A	SIRT2	0.6481	Normal	TCGA
TCGA-EM-A1CV-11A	SIRT2	1.7619	Normal	TCGA
TCGA-EL-A3T2-11A	SIRT2	0.9154	Normal	TCGA
TCGA-EL-A3ZS-11A	SIRT2	-4.162	Normal	TCGA
TCGA-EL-A3TB-11A	SIRT2	0.9857	Normal	TCGA
TCGA-BJ-A28W-11A	SIRT2	-0.3181	Normal	TCGA
TCGA-BJ-A28X-11A	SIRT2	-0.0949	Normal	TCGA
TCGA-EL-A3MX-11A	SIRT2	0.9504	Normal	TCGA
TCGA-EL-A3ZP-11A	SIRT2	-0.3215	Normal	TCGA
TCGA-EL-A3T6-11A	SIRT2	-0.144	Normal	TCGA
TCGA-EL-A3T1-11A	SIRT2	-1.4791	Normal	TCGA
TCGA-EL-A3T7-11A	SIRT2	0.3551	Normal	TCGA
TCGA-EM-A1CS-11A	SIRT2	0.4259	Normal	TCGA
TCGA-BJ-A2NA-11A	SIRT2	0.9378	Normal	TCGA
TCGA-E8-A2JQ-11A	SIRT2	-1.0716	Normal	TCGA
TCGA-BJ-A3PR-11A	SIRT2	-1.1125	Normal	TCGA
TCGA-EL-A3H1-11A	SIRT2	-0.9153	Normal	TCGA
TCGA-EL-A3MW-11A	SIRT2	-0.0441	Normal	TCGA
TCGA-EL-A3ZG-11A	SIRT3	-0.6245	Normal	TCGA
TCGA-EL-A3ZH-11A	SIRT3	0.2353	Normal	TCGA
TCGA-EL-A3N3-11A	SIRT3	-0.1317	Normal	TCGA
TCGA-DO-A1JZ-11A	SIRT3	0.7045	Normal	TCGA
TCGA-ET-A3DP-11A	SIRT3	0.0449	Normal	TCGA
TCGA-EM-A1YC-11A	SIRT3	-0.8558	Normal	TCGA
TCGA-EM-A1CW-11A	SIRT3	0.6631	Normal	TCGA
TCGA-EM-A1CT-11A	SIRT3	-0.0429	Normal	TCGA
TCGA-H2-A2K9-11A	SIRT3	0.2987	Normal	TCGA
TCGA-BJ-A2N9-11A	SIRT3	-0.6598	Normal	TCGA
TCGA-BJ-A3PU-11A	SIRT3	0.9284	Normal	TCGA
TCGA-BJ-A28R-11A	SIRT3	-0.5305	Normal	TCGA
TCGA-ET-A2MX-11C	SIRT3	0.3701	Normal	TCGA
TCGA-EM-A1CU-11A	SIRT3	1.1557	Normal	TCGA
TCGA-FY-A3TY-11A	SIRT3	1.1195	Normal	TCGA
TCGA-ET-A3DW-11A	SIRT3	-0.4873	Normal	TCGA
TCGA-EL-A3ZK-11A	SIRT3	-0.599	Normal	TCGA
TCGA-EL-A3ZQ-11A	SIRT3	-0.0246	Normal	TCGA
TCGA-EL-A3ZO-11A	SIRT3	-0.456	Normal	TCGA
TCGA-KS-A41L-11A	SIRT3	0.6808	Normal	TCGA
TCGA-BJ-A2N8-11A	SIRT3	1.0513	Normal	TCGA
TCGA-EL-A3T3-11A	SIRT3	0.092	Normal	TCGA
TCGA-KS-A41J-11A	SIRT3	0.193	Normal	TCGA
TCGA-EL-A3N2-11A	SIRT3	0.5462	Normal	TCGA
TCGA-EL-A3GZ-11A	SIRT3	0.7988	Normal	TCGA
TCGA-BJ-A290-11A	SIRT3	1.2068	Normal	TCGA
TCGA-EL-A3H2-11A	SIRT3	1.093	Normal	TCGA
TCGA-EL-A3ZM-11A	SIRT3	-0.1897	Normal	TCGA
TCGA-GE-A2C6-11A	SIRT3	-0.6251	Normal	TCGA
TCGA-EL-A3T0-11A	SIRT3	-1.0608	Normal	TCGA
TCGA-EL-A3T8-11A	SIRT3	0.265	Normal	TCGA
TCGA-EL-A3ZR-11A	SIRT3	0.6854	Normal	TCGA
TCGA-H2-A3RI-11A	SIRT3	1.1507	Normal	TCGA
TCGA-EL-A3TA-11A	SIRT3	0.7685	Normal	TCGA
TCGA-BJ-A2N7-11A	SIRT3	0.4965	Normal	TCGA
TCGA-EM-A3ST-11A	SIRT3	1.1714	Normal	TCGA
TCGA-EL-A3ZL-11A	SIRT3	0.2837	Normal	TCGA
TCGA-EL-A3MY-11A	SIRT3	0.2961	Normal	TCGA
TCGA-KS-A41I-11A	SIRT3	-0.929	Normal	TCGA
TCGA-ET-A2N5-11B	SIRT3	0.9913	Normal	TCGA
TCGA-EL-A3H7-11A	SIRT3	-0.591	Normal	TCGA
TCGA-EL-A3ZT-11A	SIRT3	1.2407	Normal	TCGA
TCGA-EM-A1CV-11A	SIRT3	1.2222	Normal	TCGA
TCGA-EL-A3T2-11A	SIRT3	0.719	Normal	TCGA
TCGA-EL-A3ZS-11A	SIRT3	-3.3333	Normal	TCGA
TCGA-EL-A3TB-11A	SIRT3	0.4935	Normal	TCGA
TCGA-BJ-A28W-11A	SIRT3	-3.7802	Normal	TCGA
TCGA-BJ-A28X-11A	SIRT3	-0.8896	Normal	TCGA
TCGA-EL-A3MX-11A	SIRT3	0.3081	Normal	TCGA
TCGA-EL-A3ZP-11A	SIRT3	-0.1583	Normal	TCGA
TCGA-EL-A3T6-11A	SIRT3	-1.1952	Normal	TCGA
TCGA-EL-A3T1-11A	SIRT3	-1.4673	Normal	TCGA
TCGA-EL-A3T7-11A	SIRT3	0.2353	Normal	TCGA
TCGA-EM-A1CS-11A	SIRT3	0.0031	Normal	TCGA
TCGA-BJ-A2NA-11A	SIRT3	-0.0547	Normal	TCGA
TCGA-E8-A2JQ-11A	SIRT3	-1.2525	Normal	TCGA
TCGA-BJ-A3PR-11A	SIRT3	-1.1104	Normal	TCGA
TCGA-EL-A3H1-11A	SIRT3	-0.8726	Normal	TCGA
TCGA-EL-A3MW-11A	SIRT3	0.4091	Normal	TCGA
TCGA-EL-A3ZG-11A	SIRT4	0.3486	Normal	TCGA
TCGA-EL-A3ZH-11A	SIRT4	-0.3012	Normal	TCGA
TCGA-EL-A3N3-11A	SIRT4	-0.5124	Normal	TCGA
TCGA-DO-A1JZ-11A	SIRT4	-1.7928	Normal	TCGA
TCGA-ET-A3DP-11A	SIRT4	-0.8818	Normal	TCGA
TCGA-EM-A1YC-11A	SIRT4	-0.099	Normal	TCGA
TCGA-EM-A1CW-11A	SIRT4	1.592	Normal	TCGA
TCGA-EM-A1CT-11A	SIRT4	-1.698	Normal	TCGA
TCGA-H2-A2K9-11A	SIRT4	0.0273	Normal	TCGA
TCGA-BJ-A2N9-11A	SIRT4	-0.3925	Normal	TCGA
TCGA-BJ-A3PU-11A	SIRT4	1.2258	Normal	TCGA
TCGA-BJ-A28R-11A	SIRT4	0.0697	Normal	TCGA
TCGA-ET-A2MX-11C	SIRT4	1.3506	Normal	TCGA
TCGA-EM-A1CU-11A	SIRT4	-0.8011	Normal	TCGA
TCGA-FY-A3TY-11A	SIRT4	0.0081	Normal	TCGA
TCGA-ET-A3DW-11A	SIRT4	0.109	Normal	TCGA
TCGA-EL-A3ZK-11A	SIRT4	0.0384	Normal	TCGA
TCGA-EL-A3ZQ-11A	SIRT4	0.8318	Normal	TCGA
TCGA-EL-A3ZO-11A	SIRT4	-1.0161	Normal	TCGA
TCGA-KS-A41L-11A	SIRT4	1.5976	Normal	TCGA
TCGA-BJ-A2N8-11A	SIRT4	0.7316	Normal	TCGA
TCGA-EL-A3T3-11A	SIRT4	0.8911	Normal	TCGA
TCGA-KS-A41J-11A	SIRT4	0.3888	Normal	TCGA
TCGA-EL-A3N2-11A	SIRT4	0.3065	Normal	TCGA
TCGA-EL-A3GZ-11A	SIRT4	1.2464	Normal	TCGA
TCGA-BJ-A290-11A	SIRT4	1.1787	Normal	TCGA
TCGA-EL-A3H2-11A	SIRT4	-1.0755	Normal	TCGA
TCGA-EL-A3ZM-11A	SIRT4	-0.5058	Normal	TCGA
TCGA-GE-A2C6-11A	SIRT4	-0.0873	Normal	TCGA
TCGA-EL-A3T0-11A	SIRT4	0.1939	Normal	TCGA
TCGA-EL-A3T8-11A	SIRT4	1.3364	Normal	TCGA
TCGA-EL-A3ZR-11A	SIRT4	0.048	Normal	TCGA
TCGA-H2-A3RI-11A	SIRT4	0.9844	Normal	TCGA
TCGA-EL-A3TA-11A	SIRT4	1.3312	Normal	TCGA
TCGA-BJ-A2N7-11A	SIRT4	-1.4149	Normal	TCGA
TCGA-EM-A3ST-11A	SIRT4	1.8109	Normal	TCGA
TCGA-EL-A3ZL-11A	SIRT4	-1.4526	Normal	TCGA
TCGA-EL-A3MY-11A	SIRT4	0.9687	Normal	TCGA
TCGA-KS-A41I-11A	SIRT4	-0.5052	Normal	TCGA
TCGA-ET-A2N5-11B	SIRT4	0.3849	Normal	TCGA
TCGA-EL-A3H7-11A	SIRT4	-1.8971	Normal	TCGA
TCGA-EL-A3ZT-11A	SIRT4	0.6831	Normal	TCGA
TCGA-EM-A1CV-11A	SIRT4	0.4514	Normal	TCGA
TCGA-EL-A3T2-11A	SIRT4	0.3258	Normal	TCGA
TCGA-EL-A3ZS-11A	SIRT4	-2.4702	Normal	TCGA
TCGA-EL-A3TB-11A	SIRT4	-0.2277	Normal	TCGA
TCGA-BJ-A28W-11A	SIRT4	-1.2296	Normal	TCGA
TCGA-BJ-A28X-11A	SIRT4	-0.3391	Normal	TCGA
TCGA-EL-A3MX-11A	SIRT4	0.7814	Normal	TCGA
TCGA-EL-A3ZP-11A	SIRT4	-0.4273	Normal	TCGA
TCGA-EL-A3T6-11A	SIRT4	-1.269	Normal	TCGA
TCGA-EL-A3T1-11A	SIRT4	-1.9894	Normal	TCGA
TCGA-EL-A3T7-11A	SIRT4	-0.1513	Normal	TCGA
TCGA-EM-A1CS-11A	SIRT4	-0.4606	Normal	TCGA
TCGA-BJ-A2NA-11A	SIRT4	0.3866	Normal	TCGA
TCGA-E8-A2JQ-11A	SIRT4	-0.0834	Normal	TCGA
TCGA-BJ-A3PR-11A	SIRT4	0.7445	Normal	TCGA
TCGA-EL-A3H1-11A	SIRT4	-0.2528	Normal	TCGA
TCGA-EL-A3MW-11A	SIRT4	0.9606	Normal	TCGA
TCGA-EL-A3ZG-11A	SIRT5	0.0706	Normal	TCGA
TCGA-EL-A3ZH-11A	SIRT5	0.1329	Normal	TCGA
TCGA-EL-A3N3-11A	SIRT5	-0.6122	Normal	TCGA
TCGA-DO-A1JZ-11A	SIRT5	-0.4662	Normal	TCGA
TCGA-ET-A3DP-11A	SIRT5	0.3869	Normal	TCGA
TCGA-EM-A1YC-11A	SIRT5	-1.5402	Normal	TCGA
TCGA-EM-A1CW-11A	SIRT5	1.4023	Normal	TCGA
TCGA-EM-A1CT-11A	SIRT5	0.0357	Normal	TCGA
TCGA-H2-A2K9-11A	SIRT5	0.0997	Normal	TCGA
TCGA-BJ-A2N9-11A	SIRT5	-1.0102	Normal	TCGA
TCGA-BJ-A3PU-11A	SIRT5	0.5475	Normal	TCGA
TCGA-BJ-A28R-11A	SIRT5	-0.361	Normal	TCGA
TCGA-ET-A2MX-11C	SIRT5	0.358	Normal	TCGA
TCGA-EM-A1CU-11A	SIRT5	0.1948	Normal	TCGA
TCGA-FY-A3TY-11A	SIRT5	1.2071	Normal	TCGA
TCGA-ET-A3DW-11A	SIRT5	1.1703	Normal	TCGA
TCGA-EL-A3ZK-11A	SIRT5	-0.0535	Normal	TCGA
TCGA-EL-A3ZQ-11A	SIRT5	0.1592	Normal	TCGA
TCGA-EL-A3ZO-11A	SIRT5	-0.7461	Normal	TCGA
TCGA-KS-A41L-11A	SIRT5	0.6103	Normal	TCGA
TCGA-BJ-A2N8-11A	SIRT5	0.4675	Normal	TCGA
TCGA-EL-A3T3-11A	SIRT5	0.6451	Normal	TCGA
TCGA-KS-A41J-11A	SIRT5	0.5514	Normal	TCGA
TCGA-EL-A3N2-11A	SIRT5	1.1829	Normal	TCGA
TCGA-EL-A3GZ-11A	SIRT5	0.1124	Normal	TCGA
TCGA-BJ-A290-11A	SIRT5	0.5834	Normal	TCGA
TCGA-EL-A3H2-11A	SIRT5	0.0458	Normal	TCGA
TCGA-EL-A3ZM-11A	SIRT5	1.3743	Normal	TCGA
TCGA-GE-A2C6-11A	SIRT5	-0.3028	Normal	TCGA
TCGA-EL-A3T0-11A	SIRT5	-0.0399	Normal	TCGA
TCGA-EL-A3T8-11A	SIRT5	1.0586	Normal	TCGA
TCGA-EL-A3ZR-11A	SIRT5	0.0698	Normal	TCGA
TCGA-H2-A3RI-11A	SIRT5	1.1863	Normal	TCGA
TCGA-EL-A3TA-11A	SIRT5	0.3013	Normal	TCGA
TCGA-BJ-A2N7-11A	SIRT5	-0.9816	Normal	TCGA
TCGA-EM-A3ST-11A	SIRT5	1.9017	Normal	TCGA
TCGA-EL-A3ZL-11A	SIRT5	0.4505	Normal	TCGA
TCGA-EL-A3MY-11A	SIRT5	0.557	Normal	TCGA
TCGA-KS-A41I-11A	SIRT5	-1.3999	Normal	TCGA
TCGA-ET-A2N5-11B	SIRT5	0.8108	Normal	TCGA
TCGA-EL-A3H7-11A	SIRT5	-0.234	Normal	TCGA
TCGA-EL-A3ZT-11A	SIRT5	1.1274	Normal	TCGA
TCGA-EM-A1CV-11A	SIRT5	0.1549	Normal	TCGA
TCGA-EL-A3T2-11A	SIRT5	0.183	Normal	TCGA
TCGA-EL-A3ZS-11A	SIRT5	-3.4776	Normal	TCGA
TCGA-EL-A3TB-11A	SIRT5	0.2008	Normal	TCGA
TCGA-BJ-A28W-11A	SIRT5	-2.7035	Normal	TCGA
TCGA-BJ-A28X-11A	SIRT5	-0.7083	Normal	TCGA
TCGA-EL-A3MX-11A	SIRT5	0.6407	Normal	TCGA
TCGA-EL-A3ZP-11A	SIRT5	-0.1824	Normal	TCGA
TCGA-EL-A3T6-11A	SIRT5	-1.0551	Normal	TCGA
TCGA-EL-A3T1-11A	SIRT5	-1.6275	Normal	TCGA
TCGA-EL-A3T7-11A	SIRT5	0.2211	Normal	TCGA
TCGA-EM-A1CS-11A	SIRT5	-0.1844	Normal	TCGA
TCGA-BJ-A2NA-11A	SIRT5	-0.3507	Normal	TCGA
TCGA-E8-A2JQ-11A	SIRT5	-1.0183	Normal	TCGA
TCGA-BJ-A3PR-11A	SIRT5	-2.2549	Normal	TCGA
TCGA-EL-A3H1-11A	SIRT5	0.5649	Normal	TCGA
TCGA-EL-A3MW-11A	SIRT5	0.5437	Normal	TCGA
TCGA-EL-A3ZG-11A	SIRT6	0.5917	Normal	TCGA
TCGA-EL-A3ZH-11A	SIRT6	0.4645	Normal	TCGA
TCGA-EL-A3N3-11A	SIRT6	-1.0537	Normal	TCGA
TCGA-DO-A1JZ-11A	SIRT6	0.0366	Normal	TCGA
TCGA-ET-A3DP-11A	SIRT6	-1.5053	Normal	TCGA
TCGA-EM-A1YC-11A	SIRT6	0.854	Normal	TCGA
TCGA-EM-A1CW-11A	SIRT6	-3.2469	Normal	TCGA
TCGA-EM-A1CT-11A	SIRT6	-0.0118	Normal	TCGA
TCGA-H2-A2K9-11A	SIRT6	-0.2072	Normal	TCGA
TCGA-BJ-A2N9-11A	SIRT6	0.7324	Normal	TCGA
TCGA-BJ-A3PU-11A	SIRT6	1.4514	Normal	TCGA
TCGA-BJ-A28R-11A	SIRT6	-1.1267	Normal	TCGA
TCGA-ET-A2MX-11C	SIRT6	0.4479	Normal	TCGA
TCGA-EM-A1CU-11A	SIRT6	-0.0146	Normal	TCGA
TCGA-FY-A3TY-11A	SIRT6	-0.3877	Normal	TCGA
TCGA-ET-A3DW-11A	SIRT6	0.2427	Normal	TCGA
TCGA-EL-A3ZK-11A	SIRT6	0.0443	Normal	TCGA
TCGA-EL-A3ZQ-11A	SIRT6	-0.5105	Normal	TCGA
TCGA-EL-A3ZO-11A	SIRT6	-1.2972	Normal	TCGA
TCGA-KS-A41L-11A	SIRT6	0.8594	Normal	TCGA
TCGA-BJ-A2N8-11A	SIRT6	-0.108	Normal	TCGA
TCGA-EL-A3T3-11A	SIRT6	0.6377	Normal	TCGA
TCGA-KS-A41J-11A	SIRT6	-1.0273	Normal	TCGA
TCGA-EL-A3N2-11A	SIRT6	-1.1495	Normal	TCGA
TCGA-EL-A3GZ-11A	SIRT6	0.2953	Normal	TCGA
TCGA-BJ-A290-11A	SIRT6	-0.2046	Normal	TCGA
TCGA-EL-A3H2-11A	SIRT6	-0.2817	Normal	TCGA
TCGA-EL-A3ZM-11A	SIRT6	0.7385	Normal	TCGA
TCGA-GE-A2C6-11A	SIRT6	0.1075	Normal	TCGA
TCGA-EL-A3T0-11A	SIRT6	-0.6677	Normal	TCGA
TCGA-EL-A3T8-11A	SIRT6	0.9707	Normal	TCGA
TCGA-EL-A3ZR-11A	SIRT6	-0.5135	Normal	TCGA
TCGA-H2-A3RI-11A	SIRT6	0.4892	Normal	TCGA
TCGA-EL-A3TA-11A	SIRT6	0.7669	Normal	TCGA
TCGA-BJ-A2N7-11A	SIRT6	0.157	Normal	TCGA
TCGA-EM-A3ST-11A	SIRT6	2.5634	Normal	TCGA
TCGA-EL-A3ZL-11A	SIRT6	-0.6131	Normal	TCGA
TCGA-EL-A3MY-11A	SIRT6	0.6528	Normal	TCGA
TCGA-KS-A41I-11A	SIRT6	-1.2095	Normal	TCGA
TCGA-ET-A2N5-11B	SIRT6	1.3395	Normal	TCGA
TCGA-EL-A3H7-11A	SIRT6	-0.7893	Normal	TCGA
TCGA-EL-A3ZT-11A	SIRT6	-0.0724	Normal	TCGA
TCGA-EM-A1CV-11A	SIRT6	0.9025	Normal	TCGA
TCGA-EL-A3T2-11A	SIRT6	0.2896	Normal	TCGA
TCGA-EL-A3ZS-11A	SIRT6	0.1954	Normal	TCGA
TCGA-EL-A3TB-11A	SIRT6	-0.7348	Normal	TCGA
TCGA-BJ-A28W-11A	SIRT6	0.1078	Normal	TCGA
TCGA-BJ-A28X-11A	SIRT6	-0.1965	Normal	TCGA
TCGA-EL-A3MX-11A	SIRT6	0.755	Normal	TCGA
TCGA-EL-A3ZP-11A	SIRT6	-0.1523	Normal	TCGA
TCGA-EL-A3T6-11A	SIRT6	-1.35	Normal	TCGA
TCGA-EL-A3T1-11A	SIRT6	-1.0047	Normal	TCGA
TCGA-EL-A3T7-11A	SIRT6	-0.121	Normal	TCGA
TCGA-EM-A1CS-11A	SIRT6	1.1028	Normal	TCGA
TCGA-BJ-A2NA-11A	SIRT6	0.4993	Normal	TCGA
TCGA-E8-A2JQ-11A	SIRT6	-0.2726	Normal	TCGA
TCGA-BJ-A3PR-11A	SIRT6	3.2147	Normal	TCGA
TCGA-EL-A3H1-11A	SIRT6	-1.1233	Normal	TCGA
TCGA-EL-A3MW-11A	SIRT6	-0.5569	Normal	TCGA
TCGA-EL-A3ZG-11A	SIRT7	0.228	Normal	TCGA
TCGA-EL-A3ZH-11A	SIRT7	0.4639	Normal	TCGA
TCGA-EL-A3N3-11A	SIRT7	0.1171	Normal	TCGA
TCGA-DO-A1JZ-11A	SIRT7	-1.1119	Normal	TCGA
TCGA-ET-A3DP-11A	SIRT7	-2.0519	Normal	TCGA
TCGA-EM-A1YC-11A	SIRT7	0.1038	Normal	TCGA
TCGA-EM-A1CW-11A	SIRT7	-2.3381	Normal	TCGA
TCGA-EM-A1CT-11A	SIRT7	-1.4328	Normal	TCGA
TCGA-H2-A2K9-11A	SIRT7	0.0765	Normal	TCGA
TCGA-BJ-A2N9-11A	SIRT7	0.28	Normal	TCGA
TCGA-BJ-A3PU-11A	SIRT7	0.9893	Normal	TCGA
TCGA-BJ-A28R-11A	SIRT7	-0.6975	Normal	TCGA
TCGA-ET-A2MX-11C	SIRT7	0.5972	Normal	TCGA
TCGA-EM-A1CU-11A	SIRT7	-0.3499	Normal	TCGA
TCGA-FY-A3TY-11A	SIRT7	0.664	Normal	TCGA
TCGA-ET-A3DW-11A	SIRT7	-1.4239	Normal	TCGA
TCGA-EL-A3ZK-11A	SIRT7	0.6756	Normal	TCGA
TCGA-EL-A3ZQ-11A	SIRT7	0.5365	Normal	TCGA
TCGA-EL-A3ZO-11A	SIRT7	-0.0592	Normal	TCGA
TCGA-KS-A41L-11A	SIRT7	1.3574	Normal	TCGA
TCGA-BJ-A2N8-11A	SIRT7	-0.6824	Normal	TCGA
TCGA-EL-A3T3-11A	SIRT7	0.0349	Normal	TCGA
TCGA-KS-A41J-11A	SIRT7	0.9267	Normal	TCGA
TCGA-EL-A3N2-11A	SIRT7	-1.3527	Normal	TCGA
TCGA-EL-A3GZ-11A	SIRT7	-1.0374	Normal	TCGA
TCGA-BJ-A290-11A	SIRT7	-1.0943	Normal	TCGA
TCGA-EL-A3H2-11A	SIRT7	-0.2357	Normal	TCGA
TCGA-EL-A3ZM-11A	SIRT7	0.1387	Normal	TCGA
TCGA-GE-A2C6-11A	SIRT7	0.7633	Normal	TCGA
TCGA-EL-A3T0-11A	SIRT7	-0.9303	Normal	TCGA
TCGA-EL-A3T8-11A	SIRT7	0.5458	Normal	TCGA
TCGA-EL-A3ZR-11A	SIRT7	0.7065	Normal	TCGA
TCGA-H2-A3RI-11A	SIRT7	0.5874	Normal	TCGA
TCGA-EL-A3TA-11A	SIRT7	0.3471	Normal	TCGA
TCGA-BJ-A2N7-11A	SIRT7	-1.3517	Normal	TCGA
TCGA-EM-A3ST-11A	SIRT7	1.7674	Normal	TCGA
TCGA-EL-A3ZL-11A	SIRT7	0.0716	Normal	TCGA
TCGA-EL-A3MY-11A	SIRT7	-0.3376	Normal	TCGA
TCGA-KS-A41I-11A	SIRT7	0.9919	Normal	TCGA
TCGA-ET-A2N5-11B	SIRT7	-0.0235	Normal	TCGA
TCGA-EL-A3H7-11A	SIRT7	-0.8092	Normal	TCGA
TCGA-EL-A3ZT-11A	SIRT7	0.712	Normal	TCGA
TCGA-EM-A1CV-11A	SIRT7	0.5121	Normal	TCGA
TCGA-EL-A3T2-11A	SIRT7	0.4425	Normal	TCGA
TCGA-EL-A3ZS-11A	SIRT7	2.4207	Normal	TCGA
TCGA-EL-A3TB-11A	SIRT7	-0.4766	Normal	TCGA
TCGA-BJ-A28W-11A	SIRT7	-1.3827	Normal	TCGA
TCGA-BJ-A28X-11A	SIRT7	1.8317	Normal	TCGA
TCGA-EL-A3MX-11A	SIRT7	0.3848	Normal	TCGA
TCGA-EL-A3ZP-11A	SIRT7	1.2211	Normal	TCGA
TCGA-EL-A3T6-11A	SIRT7	0.5571	Normal	TCGA
TCGA-EL-A3T1-11A	SIRT7	-0.8436	Normal	TCGA
TCGA-EL-A3T7-11A	SIRT7	-0.1517	Normal	TCGA
TCGA-EM-A1CS-11A	SIRT7	-0.8669	Normal	TCGA
TCGA-BJ-A2NA-11A	SIRT7	-0.6043	Normal	TCGA
TCGA-E8-A2JQ-11A	SIRT7	1.2075	Normal	TCGA
TCGA-BJ-A3PR-11A	SIRT7	1.6206	Normal	TCGA
TCGA-EL-A3H1-11A	SIRT7	-1.2395	Normal	TCGA
TCGA-EL-A3MW-11A	SIRT7	-0.9954	Normal	TCGA
GSM831808	SIRT1	-0.8884	Normal	GSE33630
GSM831809	SIRT1	0.2609	Normal	GSE33630
GSM831810	SIRT1	-2.0774	Normal	GSE33630
GSM831811	SIRT1	1.4693	Normal	GSE33630
GSM831812	SIRT1	1.1618	Normal	GSE33630
GSM831813	SIRT1	0.6859	Normal	GSE33630
GSM831814	SIRT1	0.2567	Normal	GSE33630
GSM831815	SIRT1	0.1383	Normal	GSE33630
GSM831816	SIRT1	0.5071	Normal	GSE33630
GSM831817	SIRT1	-0.8378	Normal	GSE33630
GSM831818	SIRT1	-1.4591	Normal	GSE33630
GSM831819	SIRT1	-0.1404	Normal	GSE33630
GSM831820	SIRT1	0.3814	Normal	GSE33630
GSM831821	SIRT1	0.7348	Normal	GSE33630
GSM831822	SIRT1	0.8934	Normal	GSE33630
GSM831823	SIRT1	2.4505	Normal	GSE33630
GSM831824	SIRT1	-0.3983	Normal	GSE33630
GSM831825	SIRT1	-0.535	Normal	GSE33630
GSM831826	SIRT1	-1.2283	Normal	GSE33630
GSM831827	SIRT1	1.1474	Normal	GSE33630
GSM831828	SIRT1	0.9471	Normal	GSE33630
GSM831829	SIRT1	0.1333	Normal	GSE33630
GSM831830	SIRT1	0.4967	Normal	GSE33630
GSM831831	SIRT1	0.4066	Normal	GSE33630
GSM831832	SIRT1	-0.0773	Normal	GSE33630
GSM831833	SIRT1	-1.2949	Normal	GSE33630
GSM831834	SIRT1	-0.0843	Normal	GSE33630
GSM831835	SIRT1	-0.6079	Normal	GSE33630
GSM831836	SIRT1	1.1053	Normal	GSE33630
GSM831837	SIRT1	-0.1019	Normal	GSE33630
GSM831838	SIRT1	2.0606	Normal	GSE33630
GSM831839	SIRT1	0.9941	Normal	GSE33630
GSM831840	SIRT1	-0.0544	Normal	GSE33630
GSM831841	SIRT1	-1.8667	Normal	GSE33630
GSM831842	SIRT1	-0.6987	Normal	GSE33630
GSM831843	SIRT1	-1.9072	Normal	GSE33630
GSM831844	SIRT1	0.1521	Normal	GSE33630
GSM831845	SIRT1	-0.0539	Normal	GSE33630
GSM831846	SIRT1	-0.6943	Normal	GSE33630
GSM831847	SIRT1	-1.4129	Normal	GSE33630
GSM831848	SIRT1	-0.432	Normal	GSE33630
GSM831849	SIRT1	-0.4062	Normal	GSE33630
GSM831850	SIRT1	0.6469	Normal	GSE33630
GSM831851	SIRT1	0.3693	Normal	GSE33630
GSM831852	SIRT1	-0.142	Normal	GSE33630
GSM831808	SIRT2	2.2341	Normal	GSE33630
GSM831809	SIRT2	0.8363	Normal	GSE33630
GSM831810	SIRT2	-0.1652	Normal	GSE33630
GSM831811	SIRT2	-2.6013	Normal	GSE33630
GSM831812	SIRT2	0.2826	Normal	GSE33630
GSM831813	SIRT2	-1.2313	Normal	GSE33630
GSM831814	SIRT2	-0.4598	Normal	GSE33630
GSM831815	SIRT2	-0.4919	Normal	GSE33630
GSM831816	SIRT2	-0.6768	Normal	GSE33630
GSM831817	SIRT2	-0.4644	Normal	GSE33630
GSM831818	SIRT2	3.5126	Normal	GSE33630
GSM831819	SIRT2	-0.3164	Normal	GSE33630
GSM831820	SIRT2	-0.5797	Normal	GSE33630
GSM831821	SIRT2	-0.5313	Normal	GSE33630
GSM831822	SIRT2	-0.396	Normal	GSE33630
GSM831823	SIRT2	-0.4871	Normal	GSE33630
GSM831824	SIRT2	0.5799	Normal	GSE33630
GSM831825	SIRT2	0.1124	Normal	GSE33630
GSM831826	SIRT2	0.572	Normal	GSE33630
GSM831827	SIRT2	-0.5001	Normal	GSE33630
GSM831828	SIRT2	-1.1072	Normal	GSE33630
GSM831829	SIRT2	-0.6405	Normal	GSE33630
GSM831830	SIRT2	-0.0219	Normal	GSE33630
GSM831831	SIRT2	0.7498	Normal	GSE33630
GSM831832	SIRT2	-0.1803	Normal	GSE33630
GSM831833	SIRT2	0.8395	Normal	GSE33630
GSM831834	SIRT2	-0.2637	Normal	GSE33630
GSM831835	SIRT2	0.4747	Normal	GSE33630
GSM831836	SIRT2	0.7883	Normal	GSE33630
GSM831837	SIRT2	1.0312	Normal	GSE33630
GSM831838	SIRT2	1.8968	Normal	GSE33630
GSM831839	SIRT2	-1.3321	Normal	GSE33630
GSM831840	SIRT2	-0.165	Normal	GSE33630
GSM831841	SIRT2	0.174	Normal	GSE33630
GSM831842	SIRT2	0.644	Normal	GSE33630
GSM831843	SIRT2	0.3865	Normal	GSE33630
GSM831844	SIRT2	0.5573	Normal	GSE33630
GSM831845	SIRT2	-0.7247	Normal	GSE33630
GSM831846	SIRT2	-0.4869	Normal	GSE33630
GSM831847	SIRT2	0.0202	Normal	GSE33630
GSM831848	SIRT2	-1.0325	Normal	GSE33630
GSM831849	SIRT2	-0.6858	Normal	GSE33630
GSM831850	SIRT2	0.1499	Normal	GSE33630
GSM831851	SIRT2	-0.7937	Normal	GSE33630
GSM831852	SIRT2	0.4935	Normal	GSE33630
GSM831808	SIRT3	0.3885	Normal	GSE33630
GSM831809	SIRT3	0.3399	Normal	GSE33630
GSM831810	SIRT3	0.2492	Normal	GSE33630
GSM831811	SIRT3	0.7592	Normal	GSE33630
GSM831812	SIRT3	0.5212	Normal	GSE33630
GSM831813	SIRT3	0.4641	Normal	GSE33630
GSM831814	SIRT3	0.7342	Normal	GSE33630
GSM831815	SIRT3	0.2749	Normal	GSE33630
GSM831816	SIRT3	0.0962	Normal	GSE33630
GSM831817	SIRT3	-0.2177	Normal	GSE33630
GSM831818	SIRT3	-1.2957	Normal	GSE33630
GSM831819	SIRT3	-0.6283	Normal	GSE33630
GSM831820	SIRT3	-2.7885	Normal	GSE33630
GSM831821	SIRT3	0.7597	Normal	GSE33630
GSM831822	SIRT3	-1.4234	Normal	GSE33630
GSM831823	SIRT3	0.1955	Normal	GSE33630
GSM831824	SIRT3	0.4851	Normal	GSE33630
GSM831825	SIRT3	0.2846	Normal	GSE33630
GSM831826	SIRT3	0.3684	Normal	GSE33630
GSM831827	SIRT3	0.7904	Normal	GSE33630
GSM831828	SIRT3	0.6646	Normal	GSE33630
GSM831829	SIRT3	0.3289	Normal	GSE33630
GSM831830	SIRT3	1.7745	Normal	GSE33630
GSM831831	SIRT3	1.0378	Normal	GSE33630
GSM831832	SIRT3	-1.136	Normal	GSE33630
GSM831833	SIRT3	-0.8201	Normal	GSE33630
GSM831834	SIRT3	-1.3401	Normal	GSE33630
GSM831835	SIRT3	-0.6367	Normal	GSE33630
GSM831836	SIRT3	0.845	Normal	GSE33630
GSM831837	SIRT3	-0.6204	Normal	GSE33630
GSM831838	SIRT3	2.6097	Normal	GSE33630
GSM831839	SIRT3	0.4677	Normal	GSE33630
GSM831840	SIRT3	-1.5244	Normal	GSE33630
GSM831841	SIRT3	-0.5055	Normal	GSE33630
GSM831842	SIRT3	0.9029	Normal	GSE33630
GSM831843	SIRT3	-0.7057	Normal	GSE33630
GSM831844	SIRT3	0.6078	Normal	GSE33630
GSM831845	SIRT3	-0.0792	Normal	GSE33630
GSM831846	SIRT3	-0.2855	Normal	GSE33630
GSM831847	SIRT3	-0.2357	Normal	GSE33630
GSM831848	SIRT3	-2.5285	Normal	GSE33630
GSM831849	SIRT3	0.1464	Normal	GSE33630
GSM831850	SIRT3	0.6922	Normal	GSE33630
GSM831851	SIRT3	0.0175	Normal	GSE33630
GSM831852	SIRT3	-0.0347	Normal	GSE33630
GSM831808	SIRT4	-0.0665	Normal	GSE33630
GSM831809	SIRT4	0.5922	Normal	GSE33630
GSM831810	SIRT4	-1.1904	Normal	GSE33630
GSM831811	SIRT4	1.347	Normal	GSE33630
GSM831812	SIRT4	1.0283	Normal	GSE33630
GSM831813	SIRT4	0.4217	Normal	GSE33630
GSM831814	SIRT4	0.9526	Normal	GSE33630
GSM831815	SIRT4	0.3377	Normal	GSE33630
GSM831816	SIRT4	-0.5248	Normal	GSE33630
GSM831817	SIRT4	1.3906	Normal	GSE33630
GSM831818	SIRT4	-0.7829	Normal	GSE33630
GSM831819	SIRT4	-1.0168	Normal	GSE33630
GSM831820	SIRT4	-1.3409	Normal	GSE33630
GSM831821	SIRT4	0.0076	Normal	GSE33630
GSM831822	SIRT4	-0.7213	Normal	GSE33630
GSM831823	SIRT4	1.6751	Normal	GSE33630
GSM831824	SIRT4	0.7456	Normal	GSE33630
GSM831825	SIRT4	0.9746	Normal	GSE33630
GSM831826	SIRT4	0.7152	Normal	GSE33630
GSM831827	SIRT4	1.3545	Normal	GSE33630
GSM831828	SIRT4	0.4915	Normal	GSE33630
GSM831829	SIRT4	-0.8242	Normal	GSE33630
GSM831830	SIRT4	-0.4173	Normal	GSE33630
GSM831831	SIRT4	-1.6223	Normal	GSE33630
GSM831832	SIRT4	0.3254	Normal	GSE33630
GSM831833	SIRT4	-0.492	Normal	GSE33630
GSM831834	SIRT4	-0.3088	Normal	GSE33630
GSM831835	SIRT4	-0.4687	Normal	GSE33630
GSM831836	SIRT4	1.6141	Normal	GSE33630
GSM831837	SIRT4	-1.5538	Normal	GSE33630
GSM831838	SIRT4	2.0129	Normal	GSE33630
GSM831839	SIRT4	1.1383	Normal	GSE33630
GSM831840	SIRT4	1.0608	Normal	GSE33630
GSM831841	SIRT4	-0.3628	Normal	GSE33630
GSM831842	SIRT4	-1.9602	Normal	GSE33630
GSM831843	SIRT4	-1.8801	Normal	GSE33630
GSM831844	SIRT4	-0.0117	Normal	GSE33630
GSM831845	SIRT4	-0.1035	Normal	GSE33630
GSM831846	SIRT4	-0.166	Normal	GSE33630
GSM831847	SIRT4	-0.6274	Normal	GSE33630
GSM831848	SIRT4	-0.9284	Normal	GSE33630
GSM831849	SIRT4	-0.6239	Normal	GSE33630
GSM831850	SIRT4	0.2781	Normal	GSE33630
GSM831851	SIRT4	-0.0566	Normal	GSE33630
GSM831852	SIRT4	-0.4125	Normal	GSE33630
GSM831808	SIRT5	0.9667	Normal	GSE33630
GSM831809	SIRT5	-0.5639	Normal	GSE33630
GSM831810	SIRT5	0.5684	Normal	GSE33630
GSM831811	SIRT5	1.3545	Normal	GSE33630
GSM831812	SIRT5	0.0189	Normal	GSE33630
GSM831813	SIRT5	-0.3701	Normal	GSE33630
GSM831814	SIRT5	0.2695	Normal	GSE33630
GSM831815	SIRT5	-0.4731	Normal	GSE33630
GSM831816	SIRT5	-1.2223	Normal	GSE33630
GSM831817	SIRT5	0.6625	Normal	GSE33630
GSM831818	SIRT5	-0.724	Normal	GSE33630
GSM831819	SIRT5	-0.2633	Normal	GSE33630
GSM831820	SIRT5	-1.6253	Normal	GSE33630
GSM831821	SIRT5	-0.9683	Normal	GSE33630
GSM831822	SIRT5	-1.0849	Normal	GSE33630
GSM831823	SIRT5	0.8574	Normal	GSE33630
GSM831824	SIRT5	1.456	Normal	GSE33630
GSM831825	SIRT5	2.1849	Normal	GSE33630
GSM831826	SIRT5	0.4134	Normal	GSE33630
GSM831827	SIRT5	-0.8334	Normal	GSE33630
GSM831828	SIRT5	0.7463	Normal	GSE33630
GSM831829	SIRT5	0.1049	Normal	GSE33630
GSM831830	SIRT5	-0.6407	Normal	GSE33630
GSM831831	SIRT5	-0.9613	Normal	GSE33630
GSM831832	SIRT5	1.0126	Normal	GSE33630
GSM831833	SIRT5	-1.6059	Normal	GSE33630
GSM831834	SIRT5	-0.0923	Normal	GSE33630
GSM831835	SIRT5	0.0685	Normal	GSE33630
GSM831836	SIRT5	2.0316	Normal	GSE33630
GSM831837	SIRT5	1.0534	Normal	GSE33630
GSM831838	SIRT5	-0.8726	Normal	GSE33630
GSM831839	SIRT5	0.1538	Normal	GSE33630
GSM831840	SIRT5	2.6178	Normal	GSE33630
GSM831841	SIRT5	-0.1229	Normal	GSE33630
GSM831842	SIRT5	-1.0186	Normal	GSE33630
GSM831843	SIRT5	-0.0617	Normal	GSE33630
GSM831844	SIRT5	-0.4317	Normal	GSE33630
GSM831845	SIRT5	-0.4176	Normal	GSE33630
GSM831846	SIRT5	-1.2349	Normal	GSE33630
GSM831847	SIRT5	-0.893	Normal	GSE33630
GSM831848	SIRT5	-0.8209	Normal	GSE33630
GSM831849	SIRT5	0.426	Normal	GSE33630
GSM831850	SIRT5	1.0195	Normal	GSE33630
GSM831851	SIRT5	-0.1004	Normal	GSE33630
GSM831852	SIRT5	-0.5836	Normal	GSE33630
GSM831808	SIRT6	0.0089	Normal	GSE33630
GSM831809	SIRT6	-0.4251	Normal	GSE33630
GSM831810	SIRT6	0.1141	Normal	GSE33630
GSM831811	SIRT6	-0.393	Normal	GSE33630
GSM831812	SIRT6	-1.0639	Normal	GSE33630
GSM831813	SIRT6	-2.1637	Normal	GSE33630
GSM831814	SIRT6	-0.3721	Normal	GSE33630
GSM831815	SIRT6	0.2862	Normal	GSE33630
GSM831816	SIRT6	-0.5043	Normal	GSE33630
GSM831817	SIRT6	0.9046	Normal	GSE33630
GSM831818	SIRT6	-1.2964	Normal	GSE33630
GSM831819	SIRT6	0.1457	Normal	GSE33630
GSM831820	SIRT6	1.459	Normal	GSE33630
GSM831821	SIRT6	0.4477	Normal	GSE33630
GSM831822	SIRT6	0.0609	Normal	GSE33630
GSM831823	SIRT6	0.142	Normal	GSE33630
GSM831824	SIRT6	-1.8055	Normal	GSE33630
GSM831825	SIRT6	1.9581	Normal	GSE33630
GSM831826	SIRT6	-0.2094	Normal	GSE33630
GSM831827	SIRT6	0.5149	Normal	GSE33630
GSM831828	SIRT6	-0.0361	Normal	GSE33630
GSM831829	SIRT6	-1.2981	Normal	GSE33630
GSM831830	SIRT6	0.3348	Normal	GSE33630
GSM831831	SIRT6	0.3109	Normal	GSE33630
GSM831832	SIRT6	-0.5431	Normal	GSE33630
GSM831833	SIRT6	1.0734	Normal	GSE33630
GSM831834	SIRT6	0.1658	Normal	GSE33630
GSM831835	SIRT6	-1.8287	Normal	GSE33630
GSM831836	SIRT6	1.759	Normal	GSE33630
GSM831837	SIRT6	-2.3574	Normal	GSE33630
GSM831838	SIRT6	0.8999	Normal	GSE33630
GSM831839	SIRT6	-0.0684	Normal	GSE33630
GSM831840	SIRT6	1.1231	Normal	GSE33630
GSM831841	SIRT6	0.0827	Normal	GSE33630
GSM831842	SIRT6	-0.7193	Normal	GSE33630
GSM831843	SIRT6	0.4445	Normal	GSE33630
GSM831844	SIRT6	-0.8443	Normal	GSE33630
GSM831845	SIRT6	-0.2174	Normal	GSE33630
GSM831846	SIRT6	0.8118	Normal	GSE33630
GSM831847	SIRT6	1.7474	Normal	GSE33630
GSM831848	SIRT6	0.6849	Normal	GSE33630
GSM831849	SIRT6	0.4363	Normal	GSE33630
GSM831850	SIRT6	-0.6151	Normal	GSE33630
GSM831851	SIRT6	1.1493	Normal	GSE33630
GSM831852	SIRT6	-0.3046	Normal	GSE33630
GSM831808	SIRT7	0.658	Normal	GSE33630
GSM831809	SIRT7	-0.0472	Normal	GSE33630
GSM831810	SIRT7	-0.3309	Normal	GSE33630
GSM831811	SIRT7	-1.1119	Normal	GSE33630
GSM831812	SIRT7	-0.8025	Normal	GSE33630
GSM831813	SIRT7	-0.3463	Normal	GSE33630
GSM831814	SIRT7	-0.5157	Normal	GSE33630
GSM831815	SIRT7	0.4512	Normal	GSE33630
GSM831816	SIRT7	-0.5569	Normal	GSE33630
GSM831817	SIRT7	-0.3523	Normal	GSE33630
GSM831818	SIRT7	-0.9426	Normal	GSE33630
GSM831819	SIRT7	0.4725	Normal	GSE33630
GSM831820	SIRT7	1.7555	Normal	GSE33630
GSM831821	SIRT7	0.1074	Normal	GSE33630
GSM831822	SIRT7	1.4021	Normal	GSE33630
GSM831823	SIRT7	-0.4186	Normal	GSE33630
GSM831824	SIRT7	0.2508	Normal	GSE33630
GSM831825	SIRT7	0.5731	Normal	GSE33630
GSM831826	SIRT7	-0.5913	Normal	GSE33630
GSM831827	SIRT7	-0.149	Normal	GSE33630
GSM831828	SIRT7	-0.229	Normal	GSE33630
GSM831829	SIRT7	-0.2644	Normal	GSE33630
GSM831830	SIRT7	1.2089	Normal	GSE33630
GSM831831	SIRT7	-1.1899	Normal	GSE33630
GSM831832	SIRT7	-0.9293	Normal	GSE33630
GSM831833	SIRT7	2.1454	Normal	GSE33630
GSM831834	SIRT7	2.7243	Normal	GSE33630
GSM831835	SIRT7	-1.3565	Normal	GSE33630
GSM831836	SIRT7	2.1174	Normal	GSE33630
GSM831837	SIRT7	-0.1881	Normal	GSE33630
GSM831838	SIRT7	0.9619	Normal	GSE33630
GSM831839	SIRT7	0.4008	Normal	GSE33630
GSM831840	SIRT7	0.6134	Normal	GSE33630
GSM831841	SIRT7	0.1598	Normal	GSE33630
GSM831842	SIRT7	-0.355	Normal	GSE33630
GSM831843	SIRT7	-1.8572	Normal	GSE33630
GSM831844	SIRT7	-0.5392	Normal	GSE33630
GSM831845	SIRT7	0.2871	Normal	GSE33630
GSM831846	SIRT7	-1.4391	Normal	GSE33630
GSM831847	SIRT7	-0.0704	Normal	GSE33630
GSM831848	SIRT7	1.11	Normal	GSE33630
GSM831849	SIRT7	-1.1319	Normal	GSE33630
GSM831850	SIRT7	-0.221	Normal	GSE33630
GSM831851	SIRT7	-0.5751	Normal	GSE33630
GSM831852	SIRT7	-0.8887	Normal	GSE33630
GSM1588038	SIRT1	-2.0569	Normal	GSE65144
GSM1588039	SIRT1	-1.3595	Normal	GSE65144
GSM1588040	SIRT1	-0.7653	Normal	GSE65144
GSM1588041	SIRT1	-0.195	Normal	GSE65144
GSM1588042	SIRT1	0.5327	Normal	GSE65144
GSM1588043	SIRT1	0.9964	Normal	GSE65144
GSM1588044	SIRT1	0.7811	Normal	GSE65144
GSM1588045	SIRT1	1.4906	Normal	GSE65144
GSM1588046	SIRT1	0.6817	Normal	GSE65144
GSM1588047	SIRT1	0.5334	Normal	GSE65144
GSM1588048	SIRT1	-0.526	Normal	GSE65144
GSM1588049	SIRT1	0.2232	Normal	GSE65144
GSM1588050	SIRT1	-0.3363	Normal	GSE65144
GSM1588038	SIRT2	2.084	Normal	GSE65144
GSM1588039	SIRT2	1.1263	Normal	GSE65144
GSM1588040	SIRT2	1.5432	Normal	GSE65144
GSM1588041	SIRT2	-0.4573	Normal	GSE65144
GSM1588042	SIRT2	-0.2259	Normal	GSE65144
GSM1588043	SIRT2	-0.8473	Normal	GSE65144
GSM1588044	SIRT2	-0.4269	Normal	GSE65144
GSM1588045	SIRT2	-1.3192	Normal	GSE65144
GSM1588046	SIRT2	-0.1122	Normal	GSE65144
GSM1588047	SIRT2	-0.961	Normal	GSE65144
GSM1588048	SIRT2	0.0581	Normal	GSE65144
GSM1588049	SIRT2	-0.4047	Normal	GSE65144
GSM1588050	SIRT2	-0.057	Normal	GSE65144
GSM1588038	SIRT3	1.977	Normal	GSE65144
GSM1588039	SIRT3	0.5388	Normal	GSE65144
GSM1588040	SIRT3	0.9785	Normal	GSE65144
GSM1588041	SIRT3	0.8669	Normal	GSE65144
GSM1588042	SIRT3	-1.1115	Normal	GSE65144
GSM1588043	SIRT3	-0.2333	Normal	GSE65144
GSM1588044	SIRT3	0.2479	Normal	GSE65144
GSM1588045	SIRT3	-1.628	Normal	GSE65144
GSM1588046	SIRT3	-1.1031	Normal	GSE65144
GSM1588047	SIRT3	-0.0446	Normal	GSE65144
GSM1588048	SIRT3	-0.0056	Normal	GSE65144
GSM1588049	SIRT3	0.373	Normal	GSE65144
GSM1588050	SIRT3	-0.856	Normal	GSE65144
GSM1588038	SIRT4	-1.4486	Normal	GSE65144
GSM1588039	SIRT4	0.3968	Normal	GSE65144
GSM1588040	SIRT4	1.3169	Normal	GSE65144
GSM1588041	SIRT4	0.0642	Normal	GSE65144
GSM1588042	SIRT4	-2.007	Normal	GSE65144
GSM1588043	SIRT4	-0.4818	Normal	GSE65144
GSM1588044	SIRT4	-0.4515	Normal	GSE65144
GSM1588045	SIRT4	-0.7354	Normal	GSE65144
GSM1588046	SIRT4	0.0152	Normal	GSE65144
GSM1588047	SIRT4	0.5825	Normal	GSE65144
GSM1588048	SIRT4	0.7548	Normal	GSE65144
GSM1588049	SIRT4	1.2246	Normal	GSE65144
GSM1588050	SIRT4	0.7693	Normal	GSE65144
GSM1588038	SIRT5	0.1664	Normal	GSE65144
GSM1588039	SIRT5	0.9784	Normal	GSE65144
GSM1588040	SIRT5	0.3968	Normal	GSE65144
GSM1588041	SIRT5	0.4361	Normal	GSE65144
GSM1588042	SIRT5	-2.4617	Normal	GSE65144
GSM1588043	SIRT5	0.1081	Normal	GSE65144
GSM1588044	SIRT5	0.0032	Normal	GSE65144
GSM1588045	SIRT5	-1.4722	Normal	GSE65144
GSM1588046	SIRT5	-0.2246	Normal	GSE65144
GSM1588047	SIRT5	0.2717	Normal	GSE65144
GSM1588048	SIRT5	0.0466	Normal	GSE65144
GSM1588049	SIRT5	1.4954	Normal	GSE65144
GSM1588050	SIRT5	0.256	Normal	GSE65144
GSM1588038	SIRT6	2.118	Normal	GSE65144
GSM1588039	SIRT6	0.1949	Normal	GSE65144
GSM1588040	SIRT6	1.9882	Normal	GSE65144
GSM1588041	SIRT6	-0.8995	Normal	GSE65144
GSM1588042	SIRT6	0.1685	Normal	GSE65144
GSM1588043	SIRT6	-0.6386	Normal	GSE65144
GSM1588044	SIRT6	-0.7278	Normal	GSE65144
GSM1588045	SIRT6	-0.5955	Normal	GSE65144
GSM1588046	SIRT6	-0.263	Normal	GSE65144
GSM1588047	SIRT6	-0.8176	Normal	GSE65144
GSM1588048	SIRT6	0.095	Normal	GSE65144
GSM1588049	SIRT6	0.1647	Normal	GSE65144
GSM1588050	SIRT6	-0.7873	Normal	GSE65144
GSM1588038	SIRT7	1.1825	Normal	GSE65144
GSM1588039	SIRT7	0.6771	Normal	GSE65144
GSM1588040	SIRT7	0.9241	Normal	GSE65144
GSM1588041	SIRT7	-0.654	Normal	GSE65144
GSM1588042	SIRT7	0.2398	Normal	GSE65144
GSM1588043	SIRT7	0.3258	Normal	GSE65144
GSM1588044	SIRT7	0.7124	Normal	GSE65144
GSM1588045	SIRT7	1.1651	Normal	GSE65144
GSM1588046	SIRT7	0.2867	Normal	GSE65144
GSM1588047	SIRT7	-1.9778	Normal	GSE65144
GSM1588048	SIRT7	-1.0833	Normal	GSE65144
GSM1588049	SIRT7	-0.7439	Normal	GSE65144
GSM1588050	SIRT7	-1.0546	Normal	GSE65144
GSM671268	SIRT1	-1.2372	Normal	GSE27155
GSM671269	SIRT1	0.2969	Normal	GSE27155
GSM671270	SIRT1	-0.215	Normal	GSE27155
GSM671271	SIRT1	1.1554	Normal	GSE27155
GSM671268	SIRT2	-0.258	Normal	GSE27155
GSM671269	SIRT2	-0.5003	Normal	GSE27155
GSM671270	SIRT2	-0.7153	Normal	GSE27155
GSM671271	SIRT2	1.4736	Normal	GSE27155
GSM671268	SIRT3	1.4266	Normal	GSE27155
GSM671269	SIRT3	-0.521	Normal	GSE27155
GSM671270	SIRT3	-0.8291	Normal	GSE27155
GSM671271	SIRT3	-0.0765	Normal	GSE27155
GSM671268	SIRT4	0.2469	Normal	GSE27155
GSM671269	SIRT4	0.4522	Normal	GSE27155
GSM671270	SIRT4	-1.4654	Normal	GSE27155
GSM671271	SIRT4	0.7663	Normal	GSE27155
GSM671268	SIRT5	1.1461	Normal	GSE27155
GSM671269	SIRT5	-0.7275	Normal	GSE27155
GSM671270	SIRT5	-0.9406	Normal	GSE27155
GSM671271	SIRT5	0.522	Normal	GSE27155
GSM671268	SIRT6	0.7331	Normal	GSE27155
GSM671269	SIRT6	-0.01	Normal	GSE27155
GSM671270	SIRT6	-1.4106	Normal	GSE27155
GSM671271	SIRT6	0.6876	Normal	GSE27155
GSM671268	SIRT7	-0.225	Normal	GSE27155
GSM671269	SIRT7	0.3526	Normal	GSE27155
GSM671270	SIRT7	-1.2506	Normal	GSE27155
GSM671271	SIRT7	1.123	Normal	GSE27155
GSM5866679	SIRT1	0.6652	Normal	GSE196264
GSM5866680	SIRT1	0.4848	Normal	GSE196264
GSM5866681	SIRT1	-1.15	Normal	GSE196264
GSM5866679	SIRT2	-0.8013	Normal	GSE196264
GSM5866680	SIRT2	1.1207	Normal	GSE196264
GSM5866681	SIRT2	-0.3193	Normal	GSE196264
GSM5866679	SIRT3	-0.2666	Normal	GSE196264
GSM5866680	SIRT3	1.1063	Normal	GSE196264
GSM5866681	SIRT3	-0.8397	Normal	GSE196264
GSM5866679	SIRT4	0.4631	Normal	GSE196264
GSM5866680	SIRT4	-1.1476	Normal	GSE196264
GSM5866681	SIRT4	0.6845	Normal	GSE196264
GSM5866679	SIRT5	0.5226	Normal	GSE196264
GSM5866680	SIRT5	0.6304	Normal	GSE196264
GSM5866681	SIRT5	-1.153	Normal	GSE196264
GSM5866679	SIRT6	0.0647	Normal	GSE196264
GSM5866680	SIRT6	0.9661	Normal	GSE196264
GSM5866681	SIRT6	-1.0308	Normal	GSE196264
GSM5866679	SIRT7		Normal	GSE196264
GSM5866680	SIRT7		Normal	GSE196264
GSM5866681	SIRT7		Normal	GSE196264
GSM723329	SIRT1	0.509	Normal	GSE29265
GSM723330	SIRT1	-0.0633	Normal	GSE29265
GSM723331	SIRT1	-0.4638	Normal	GSE29265
GSM723332	SIRT1	-0.7793	Normal	GSE29265
GSM723333	SIRT1	1.5889	Normal	GSE29265
GSM723334	SIRT1	0.2968	Normal	GSE29265
GSM723335	SIRT1	1.91	Normal	GSE29265
GSM723336	SIRT1	-0.0602	Normal	GSE29265
GSM723337	SIRT1	-1.0403	Normal	GSE29265
GSM723338	SIRT1	-0.9182	Normal	GSE29265
GSM723349	SIRT1	2.4772	Normal	GSE29265
GSM723351	SIRT1	-0.465	Normal	GSE29265
GSM723353	SIRT1	-0.0881	Normal	GSE29265
GSM723355	SIRT1	-0.7649	Normal	GSE29265
GSM723357	SIRT1	0.0274	Normal	GSE29265
GSM723359	SIRT1	0.4977	Normal	GSE29265
GSM723361	SIRT1	-0.3837	Normal	GSE29265
GSM723363	SIRT1	-0.4211	Normal	GSE29265
GSM723365	SIRT1	-1.4183	Normal	GSE29265
GSM723367	SIRT1	-0.4409	Normal	GSE29265
GSM723329	SIRT2	-0.587	Normal	GSE29265
GSM723330	SIRT2	-0.718	Normal	GSE29265
GSM723331	SIRT2	-0.5577	Normal	GSE29265
GSM723332	SIRT2	0.2481	Normal	GSE29265
GSM723333	SIRT2	-0.7195	Normal	GSE29265
GSM723334	SIRT2	1.8593	Normal	GSE29265
GSM723335	SIRT2	-1.1789	Normal	GSE29265
GSM723336	SIRT2	-1.0112	Normal	GSE29265
GSM723337	SIRT2	0.7738	Normal	GSE29265
GSM723338	SIRT2	-1.1236	Normal	GSE29265
GSM723349	SIRT2	-1.4224	Normal	GSE29265
GSM723351	SIRT2	1.8081	Normal	GSE29265
GSM723353	SIRT2	0.3749	Normal	GSE29265
GSM723355	SIRT2	0.7793	Normal	GSE29265
GSM723357	SIRT2	-0.1284	Normal	GSE29265
GSM723359	SIRT2	0.7148	Normal	GSE29265
GSM723361	SIRT2	-0.9855	Normal	GSE29265
GSM723363	SIRT2	0.7006	Normal	GSE29265
GSM723365	SIRT2	1.2193	Normal	GSE29265
GSM723367	SIRT2	-0.046	Normal	GSE29265
GSM723329	SIRT3	0.2889	Normal	GSE29265
GSM723330	SIRT3	-0.936	Normal	GSE29265
GSM723331	SIRT3	0.8185	Normal	GSE29265
GSM723332	SIRT3	-0.6576	Normal	GSE29265
GSM723333	SIRT3	0.3334	Normal	GSE29265
GSM723334	SIRT3	-1.0398	Normal	GSE29265
GSM723335	SIRT3	-0.1173	Normal	GSE29265
GSM723336	SIRT3	-0.5051	Normal	GSE29265
GSM723337	SIRT3	-0.5297	Normal	GSE29265
GSM723338	SIRT3	-0.3303	Normal	GSE29265
GSM723349	SIRT3	-0.0622	Normal	GSE29265
GSM723351	SIRT3	0.8461	Normal	GSE29265
GSM723353	SIRT3	0.8116	Normal	GSE29265
GSM723355	SIRT3	0.1612	Normal	GSE29265
GSM723357	SIRT3	-0.6537	Normal	GSE29265
GSM723359	SIRT3	1.0514	Normal	GSE29265
GSM723361	SIRT3	0.7911	Normal	GSE29265
GSM723363	SIRT3	-0.8898	Normal	GSE29265
GSM723365	SIRT3	2.6054	Normal	GSE29265
GSM723367	SIRT3	-1.986	Normal	GSE29265
GSM723329	SIRT4	0.8046	Normal	GSE29265
GSM723330	SIRT4	0.1896	Normal	GSE29265
GSM723331	SIRT4	1.1131	Normal	GSE29265
GSM723332	SIRT4	-0.7146	Normal	GSE29265
GSM723333	SIRT4	1.9805	Normal	GSE29265
GSM723334	SIRT4	0.8323	Normal	GSE29265
GSM723335	SIRT4	0.2147	Normal	GSE29265
GSM723336	SIRT4	1.4938	Normal	GSE29265
GSM723337	SIRT4	-0.3052	Normal	GSE29265
GSM723338	SIRT4	-0.3689	Normal	GSE29265
GSM723349	SIRT4	0.7883	Normal	GSE29265
GSM723351	SIRT4	-0.5507	Normal	GSE29265
GSM723353	SIRT4	-0.7563	Normal	GSE29265
GSM723355	SIRT4	-1.2981	Normal	GSE29265
GSM723357	SIRT4	-1.3628	Normal	GSE29265
GSM723359	SIRT4	-0.2853	Normal	GSE29265
GSM723361	SIRT4	1.0594	Normal	GSE29265
GSM723363	SIRT4	-0.6552	Normal	GSE29265
GSM723365	SIRT4	-0.643	Normal	GSE29265
GSM723367	SIRT4	-1.5361	Normal	GSE29265
GSM723329	SIRT5	0.4117	Normal	GSE29265
GSM723330	SIRT5	0.8367	Normal	GSE29265
GSM723331	SIRT5	0.4862	Normal	GSE29265
GSM723332	SIRT5	-0.7644	Normal	GSE29265
GSM723333	SIRT5	1.3376	Normal	GSE29265
GSM723334	SIRT5	0.5123	Normal	GSE29265
GSM723335	SIRT5	-0.7918	Normal	GSE29265
GSM723336	SIRT5	1.9523	Normal	GSE29265
GSM723337	SIRT5	1.1641	Normal	GSE29265
GSM723338	SIRT5	0.9153	Normal	GSE29265
GSM723349	SIRT5	-2.1486	Normal	GSE29265
GSM723351	SIRT5	0.109	Normal	GSE29265
GSM723353	SIRT5	0.2356	Normal	GSE29265
GSM723355	SIRT5	-1.418	Normal	GSE29265
GSM723357	SIRT5	-0.6298	Normal	GSE29265
GSM723359	SIRT5	-0.9704	Normal	GSE29265
GSM723361	SIRT5	-0.5895	Normal	GSE29265
GSM723363	SIRT5	-0.1896	Normal	GSE29265
GSM723365	SIRT5	-0.4589	Normal	GSE29265
GSM723367	SIRT5	0.000102	Normal	GSE29265
GSM723329	SIRT6	1.939	Normal	GSE29265
GSM723330	SIRT6	-0.1669	Normal	GSE29265
GSM723331	SIRT6	-0.3953	Normal	GSE29265
GSM723332	SIRT6	1.3294	Normal	GSE29265
GSM723333	SIRT6	-0.294	Normal	GSE29265
GSM723334	SIRT6	-2.214	Normal	GSE29265
GSM723335	SIRT6	-0.7482	Normal	GSE29265
GSM723336	SIRT6	0.1254	Normal	GSE29265
GSM723337	SIRT6	0.2099	Normal	GSE29265
GSM723338	SIRT6	1.1792	Normal	GSE29265
GSM723349	SIRT6	-0.7702	Normal	GSE29265
GSM723351	SIRT6	-0.5964	Normal	GSE29265
GSM723353	SIRT6	-0.6862	Normal	GSE29265
GSM723355	SIRT6	-0.1337	Normal	GSE29265
GSM723357	SIRT6	-1.3024	Normal	GSE29265
GSM723359	SIRT6	1.0323	Normal	GSE29265
GSM723361	SIRT6	1.1115	Normal	GSE29265
GSM723363	SIRT6	0.4638	Normal	GSE29265
GSM723365	SIRT6	0.5229	Normal	GSE29265
GSM723367	SIRT6	-0.6059	Normal	GSE29265
GSM723329	SIRT7	0.5021	Normal	GSE29265
GSM723330	SIRT7	0.1443	Normal	GSE29265
GSM723331	SIRT7	0.0284	Normal	GSE29265
GSM723332	SIRT7	0.6373	Normal	GSE29265
GSM723333	SIRT7	0.5529	Normal	GSE29265
GSM723334	SIRT7	-0.7068	Normal	GSE29265
GSM723335	SIRT7	-0.7623	Normal	GSE29265
GSM723336	SIRT7	2.0052	Normal	GSE29265
GSM723337	SIRT7	0.3473	Normal	GSE29265
GSM723338	SIRT7	0.2031	Normal	GSE29265
GSM723349	SIRT7	-0.9507	Normal	GSE29265
GSM723351	SIRT7	-0.3528	Normal	GSE29265
GSM723353	SIRT7	-0.1935	Normal	GSE29265
GSM723355	SIRT7	-1.3249	Normal	GSE29265
GSM723357	SIRT7	-1.0512	Normal	GSE29265
GSM723359	SIRT7	-0.2036	Normal	GSE29265
GSM723361	SIRT7	-0.7045	Normal	GSE29265
GSM723363	SIRT7	-1.4357	Normal	GSE29265
GSM723365	SIRT7	0.9639	Normal	GSE29265
GSM723367	SIRT7	2.3014	Normal	GSE29265
GSM5931385	SIRT1	0.8398	Normal	GSE197861
GSM5931386	SIRT1	0.957	Normal	GSE197861
GSM5931387	SIRT1	0.5586	Normal	GSE197861
GSM5931388	SIRT1	-0.1211	Normal	GSE197861
GSM5931389	SIRT1	-0.5898	Normal	GSE197861
GSM5931390	SIRT1	-1.6445	Normal	GSE197861
GSM5931385	SIRT2	0.0999	Normal	GSE197861
GSM5931386	SIRT2	-0.4994	Normal	GSE197861
GSM5931387	SIRT2	-1.3292	Normal	GSE197861
GSM5931388	SIRT2	0.146	Normal	GSE197861
GSM5931389	SIRT2	1.7133	Normal	GSE197861
GSM5931390	SIRT2	-0.1306	Normal	GSE197861
GSM5931385	SIRT3	0.7699	Normal	GSE197861
GSM5931386	SIRT3	-0.117	Normal	GSE197861
GSM5931387	SIRT3	-0.4496	Normal	GSE197861
GSM5931388	SIRT3	1.1395	Normal	GSE197861
GSM5931389	SIRT3	0.3265	Normal	GSE197861
GSM5931390	SIRT3	-1.6692	Normal	GSE197861
GSM5931385	SIRT4	-1.4148	Normal	GSE197861
GSM5931386	SIRT4	1.3026	Normal	GSE197861
GSM5931387	SIRT4	0.0345	Normal	GSE197861
GSM5931388	SIRT4	0.785	Normal	GSE197861
GSM5931389	SIRT4	0.1121	Normal	GSE197861
GSM5931390	SIRT4	-0.8195	Normal	GSE197861
GSM5931385	SIRT5	-0.2246	Normal	GSE197861
GSM5931386	SIRT5	-1.4038	Normal	GSE197861
GSM5931387	SIRT5	0.365	Normal	GSE197861
GSM5931388	SIRT5	0.0702	Normal	GSE197861
GSM5931389	SIRT5	-0.4352	Normal	GSE197861
GSM5931390	SIRT5	1.6284	Normal	GSE197861
GSM5931385	SIRT6	0.6129	Normal	GSE197861
GSM5931386	SIRT6	-0.2265	Normal	GSE197861
GSM5931387	SIRT6	1.6122	Normal	GSE197861
GSM5931388	SIRT6	-0.0266	Normal	GSE197861
GSM5931389	SIRT6	-1.1059	Normal	GSE197861
GSM5931390	SIRT6	-0.8661	Normal	GSE197861
GSM5931385	SIRT7	0.19	Normal	GSE197861
GSM5931386	SIRT7	1.2158	Normal	GSE197861
GSM5931387	SIRT7	-0.9498	Normal	GSE197861
GSM5931388	SIRT7	0.9498	Normal	GSE197861
GSM5931389	SIRT7	-1.2917	Normal	GSE197861
GSM5931390	SIRT7	-0.114	Normal	GSE197861
TCGA-EM-A1CW-01A	SIRT1	-1.1788	PTC	TCGA
TCGA-EL-A3ZN-01A	SIRT1	-0.7082	PTC	TCGA
TCGA-DJ-A4UP-01A	SIRT1	-0.3281	PTC	TCGA
TCGA-EM-A3AO-01A	SIRT1	-2.3966	PTC	TCGA
TCGA-EL-A4KI-01A	SIRT1	-3.1997	PTC	TCGA
TCGA-EL-A3ZG-01A	SIRT1	-0.489	PTC	TCGA
TCGA-DJ-A2PR-01A	SIRT1	1.4491	PTC	TCGA
TCGA-BJ-A3PT-01A	SIRT1	-1.2407	PTC	TCGA
TCGA-DJ-A4UQ-01A	SIRT1	0.3455	PTC	TCGA
TCGA-ET-A40T-01A	SIRT1	-0.7398	PTC	TCGA
TCGA-ET-A3BW-01A	SIRT1	0.9277	PTC	TCGA
TCGA-DJ-A3VA-01A	SIRT1	0.0861	PTC	TCGA
TCGA-DJ-A2Q5-01A	SIRT1	-0.4116	PTC	TCGA
TCGA-DJ-A3VI-01A	SIRT1	-1.0529	PTC	TCGA
TCGA-ET-A3DP-01A	SIRT1	-0.0963	PTC	TCGA
TCGA-EL-A3CM-01A	SIRT1	-0.7379	PTC	TCGA
TCGA-DJ-A3VM-01A	SIRT1	-0.9206	PTC	TCGA
TCGA-MK-A4N9-01A	SIRT1	0.0195	PTC	TCGA
TCGA-BJ-A191-01A	SIRT1	0.3797	PTC	TCGA
TCGA-EM-A3O3-01A	SIRT1	-1.7475	PTC	TCGA
TCGA-DJ-A3UY-01A	SIRT1	-0.3397	PTC	TCGA
TCGA-J8-A3O2-01A	SIRT1	0.5475	PTC	TCGA
TCGA-FE-A3PB-01A	SIRT1	-1.6352	PTC	TCGA
TCGA-BJ-A18Z-01A	SIRT1	-0.5185	PTC	TCGA
TCGA-EM-A2CO-01A	SIRT1	-2.4623	PTC	TCGA
TCGA-EL-A3ZM-01A	SIRT1	-2.7145	PTC	TCGA
TCGA-DE-A3KN-01A	SIRT1	-1.492	PTC	TCGA
TCGA-BJ-A0Z5-01A	SIRT1	-1.3125	PTC	TCGA
TCGA-EM-A4FM-01A	SIRT1	-2.144	PTC	TCGA
TCGA-ET-A25I-01A	SIRT1	-2.342	PTC	TCGA
TCGA-EM-A3SX-01A	SIRT1	0.4939	PTC	TCGA
TCGA-BJ-A2N9-01A	SIRT1	-2.7884	PTC	TCGA
TCGA-DJ-A13T-01A	SIRT1	0.7488	PTC	TCGA
TCGA-EM-A3AL-01A	SIRT1	-0.3875	PTC	TCGA
TCGA-DJ-A2Q9-01A	SIRT1	0.0485	PTC	TCGA
TCGA-EL-A4K0-01A	SIRT1	-0.0137	PTC	TCGA
TCGA-EM-A4FK-01A	SIRT1	0.6635	PTC	TCGA
TCGA-ET-A25P-01A	SIRT1	-0.2055	PTC	TCGA
TCGA-BJ-A4O8-01A	SIRT1	-0.8376	PTC	TCGA
TCGA-EL-A3ZH-01A	SIRT1	-0.5692	PTC	TCGA
TCGA-EL-A3GY-01A	SIRT1	0.3678	PTC	TCGA
TCGA-ET-A40R-01A	SIRT1	-1.1883	PTC	TCGA
TCGA-EL-A3CR-01A	SIRT1	-1.9209	PTC	TCGA
TCGA-EM-A22P-01A	SIRT1	0.3913	PTC	TCGA
TCGA-E8-A414-01A	SIRT1	0.2281	PTC	TCGA
TCGA-EL-A3GS-01A	SIRT1	-0.1356	PTC	TCGA
TCGA-ET-A4KQ-01A	SIRT1	0.0685	PTC	TCGA
TCGA-E8-A437-01A	SIRT1	-1.8546	PTC	TCGA
TCGA-MK-A84Z-01A	SIRT1	-1.4634	PTC	TCGA
TCGA-EM-A2CM-01A	SIRT1	-1.4914	PTC	TCGA
TCGA-EM-A2CL-01A	SIRT1	-0.2659	PTC	TCGA
TCGA-E8-A44M-01A	SIRT1	-1.5254	PTC	TCGA
TCGA-J8-A4HY-01A	SIRT1	-1.5288	PTC	TCGA
TCGA-BJ-A0Z3-01A	SIRT1	-0.0176	PTC	TCGA
TCGA-EL-A3CS-01A	SIRT1	0.0882	PTC	TCGA
TCGA-EM-A3FR-01A	SIRT1	0.5733	PTC	TCGA
TCGA-BJ-A0ZF-01A	SIRT1	-0.8422	PTC	TCGA
TCGA-DJ-A3V9-01A	SIRT1	0.1138	PTC	TCGA
TCGA-H2-A3RH-01A	SIRT1	-0.2839	PTC	TCGA
TCGA-DJ-A2PP-01A	SIRT1	0.2211	PTC	TCGA
TCGA-FE-A3PA-01A	SIRT1	-1.8444	PTC	TCGA
TCGA-DJ-A3UV-01A	SIRT1	-0.4357	PTC	TCGA
TCGA-ET-A25R-01A	SIRT1	-0.9065	PTC	TCGA
TCGA-DJ-A2PU-01A	SIRT1	0.3817	PTC	TCGA
TCGA-DO-A1JZ-01A	SIRT1	-0.3279	PTC	TCGA
TCGA-EM-A3SZ-01A	SIRT1	-0.6993	PTC	TCGA
TCGA-ET-A39J-01A	SIRT1	0.3738	PTC	TCGA
TCGA-EL-A3H3-01A	SIRT1	-1.1117	PTC	TCGA
TCGA-EL-A3N2-01A	SIRT1	-0.1271	PTC	TCGA
TCGA-FK-A3SD-01A	SIRT1	-1.6834	PTC	TCGA
TCGA-FE-A3PD-01A	SIRT1	-0.4051	PTC	TCGA
TCGA-DJ-A13W-01A	SIRT1	-5.2704	PTC	TCGA
TCGA-BJ-A45E-01A	SIRT1	-3.8691	PTC	TCGA
TCGA-IM-A4EB-01A	SIRT1	-1.7627	PTC	TCGA
TCGA-EM-A3O6-01A	SIRT1	-2.9291	PTC	TCGA
TCGA-EL-A3ZQ-01A	SIRT1	-4.6228	PTC	TCGA
TCGA-EL-A3ZO-01A	SIRT1	-2.0304	PTC	TCGA
TCGA-ET-A3DW-01A	SIRT1	-0.042	PTC	TCGA
TCGA-CE-A3MD-01A	SIRT1	-1.1286	PTC	TCGA
TCGA-DJ-A2QC-01A	SIRT1	-2.1676	PTC	TCGA
TCGA-KS-A41J-01A	SIRT1	-1.9628	PTC	TCGA
TCGA-EL-A3D6-01A	SIRT1	-1.225	PTC	TCGA
TCGA-EM-A3OA-01A	SIRT1	-0.46	PTC	TCGA
TCGA-DJ-A3UP-01A	SIRT1	0.268	PTC	TCGA
TCGA-EM-A3AK-01A	SIRT1	-0.4978	PTC	TCGA
TCGA-FY-A40L-01A	SIRT1	-1.0291	PTC	TCGA
TCGA-EM-A2OV-01A	SIRT1	-1.194	PTC	TCGA
TCGA-E8-A242-01A	SIRT1	-1.7866	PTC	TCGA
TCGA-BJ-A28S-01A	SIRT1	0.0011	PTC	TCGA
TCGA-J8-A3O0-01A	SIRT1	-0.4403	PTC	TCGA
TCGA-FY-A3RA-01A	SIRT1	-0.035	PTC	TCGA
TCGA-EL-A3ZT-01A	SIRT1	-1.3303	PTC	TCGA
TCGA-EL-A3CT-01A	SIRT1	0.2346	PTC	TCGA
TCGA-BJ-A0ZA-01A	SIRT1	-0.0437	PTC	TCGA
TCGA-FY-A3TY-01A	SIRT1	-0.0486	PTC	TCGA
TCGA-BJ-A3PU-01A	SIRT1	-1.6736	PTC	TCGA
TCGA-EL-A3GQ-01A	SIRT1	0.7168	PTC	TCGA
TCGA-EM-A3FN-01A	SIRT1	-2.6838	PTC	TCGA
TCGA-EM-A1YA-01A	SIRT1	-1.3432	PTC	TCGA
TCGA-EM-A4FU-01A	SIRT1	-1.8324	PTC	TCGA
TCGA-DJ-A2PZ-01A	SIRT1	-0.3637	PTC	TCGA
TCGA-ET-A3BQ-01B	SIRT1	-0.0884	PTC	TCGA
TCGA-EM-A4FQ-01A	SIRT1	-1.7921	PTC	TCGA
TCGA-FE-A232-01A	SIRT1	-0.7841	PTC	TCGA
TCGA-FY-A3WA-01A	SIRT1	0.4786	PTC	TCGA
TCGA-FY-A4B4-01A	SIRT1	-1.2058	PTC	TCGA
TCGA-ET-A3DS-01A	SIRT1	-0.362	PTC	TCGA
TCGA-J8-A42S-01A	SIRT1	-0.4359	PTC	TCGA
TCGA-EM-A3AN-01A	SIRT1	0.2034	PTC	TCGA
TCGA-EL-A3D4-01A	SIRT1	-0.9534	PTC	TCGA
TCGA-E3-A3E3-01A	SIRT1	-0.585	PTC	TCGA
TCGA-KS-A4I9-01A	SIRT1	-0.9834	PTC	TCGA
TCGA-ET-A2MX-01A	SIRT1	-1.8751	PTC	TCGA
TCGA-DE-A4MB-01A	SIRT1	-1.039	PTC	TCGA
TCGA-KS-A4IC-01A	SIRT1	-0.8155	PTC	TCGA
TCGA-EL-A4JW-01A	SIRT1	-0.5322	PTC	TCGA
TCGA-J8-A3YD-01A	SIRT1	-0.5477	PTC	TCGA
TCGA-E3-A3E0-01A	SIRT1	0.0709	PTC	TCGA
TCGA-ET-A25J-01A	SIRT1	-0.4131	PTC	TCGA
TCGA-FY-A3I5-01B	SIRT1	-0.8338	PTC	TCGA
TCGA-BJ-A28R-01A	SIRT1	-0.1376	PTC	TCGA
TCGA-ET-A25K-01A	SIRT1	-0.148	PTC	TCGA
TCGA-EL-A3GZ-01A	SIRT1	0.0449	PTC	TCGA
TCGA-IM-A3EB-01A	SIRT1	-0.3949	PTC	TCGA
TCGA-EL-A3CY-01A	SIRT1	0.2116	PTC	TCGA
TCGA-FE-A236-01A	SIRT1	0.1255	PTC	TCGA
TCGA-ET-A39P-01A	SIRT1	-0.4859	PTC	TCGA
TCGA-FY-A40N-01A	SIRT1	0.0268	PTC	TCGA
TCGA-EL-A3CN-01A	SIRT1	-0.8663	PTC	TCGA
TCGA-KS-A41L-01A	SIRT1	-2.6818	PTC	TCGA
TCGA-E8-A433-01A	SIRT1	-2.2079	PTC	TCGA
TCGA-DJ-A3V6-01A	SIRT1	-0.6879	PTC	TCGA
TCGA-DJ-A1QI-01A	SIRT1	0.7062	PTC	TCGA
TCGA-DJ-A13X-01A	SIRT1	0.6342	PTC	TCGA
TCGA-EL-A3ZK-01A	SIRT1	-0.9846	PTC	TCGA
TCGA-ET-A25L-01A	SIRT1	-1.0328	PTC	TCGA
TCGA-EL-A4JZ-01A	SIRT1	-0.7287	PTC	TCGA
TCGA-ET-A2N4-01A	SIRT1	-0.2771	PTC	TCGA
TCGA-ET-A3BU-01A	SIRT1	0.2612	PTC	TCGA
TCGA-DJ-A13R-01A	SIRT1	-4.7471	PTC	TCGA
TCGA-EM-A4FH-01A	SIRT1	-0.57	PTC	TCGA
TCGA-BJ-A45J-01A	SIRT1	-0.9281	PTC	TCGA
TCGA-BJ-A0ZC-01A	SIRT1	-2.0331	PTC	TCGA
TCGA-BJ-A2N8-01A	SIRT1	-1.3396	PTC	TCGA
TCGA-ET-A4KN-01A	SIRT1	-6.1623	PTC	TCGA
TCGA-FY-A40M-01A	SIRT1	0.15	PTC	TCGA
TCGA-EM-A22O-01A	SIRT1	-0.7786	PTC	TCGA
TCGA-BJ-A45H-01A	SIRT1	-0.6658	PTC	TCGA
TCGA-KS-A4I1-01A	SIRT1	-1.0898	PTC	TCGA
TCGA-ET-A2N5-01A	SIRT1	-0.9016	PTC	TCGA
TCGA-ET-A3DO-01A	SIRT1	-1.0759	PTC	TCGA
TCGA-EM-A3AP-01A	SIRT1	0.2897	PTC	TCGA
TCGA-EM-A3FK-01A	SIRT1	0.5012	PTC	TCGA
TCGA-EM-A1YC-01A	SIRT1	-0.4338	PTC	TCGA
TCGA-DJ-A3V3-01A	SIRT1	-1.2355	PTC	TCGA
TCGA-BJ-A0Z0-01A	SIRT1	0.4276	PTC	TCGA
TCGA-EL-A4JX-01A	SIRT1	-2.3373	PTC	TCGA
TCGA-EL-A3MY-01A	SIRT1	-0.7012	PTC	TCGA
TCGA-FE-A237-01A	SIRT1	0.1728	PTC	TCGA
TCGA-DE-A7U5-01A	SIRT1	-0.9505	PTC	TCGA
TCGA-EM-A2OZ-01A	SIRT1	0.4928	PTC	TCGA
TCGA-DJ-A1QN-01A	SIRT1	0.0526	PTC	TCGA
TCGA-EM-A1CT-01A	SIRT1	-0.7791	PTC	TCGA
TCGA-ET-A2N0-01A	SIRT1	-3.6364	PTC	TCGA
TCGA-H2-A2K9-01A	SIRT1	0.5484	PTC	TCGA
TCGA-EM-A2CR-01A	SIRT1	-2.7073	PTC	TCGA
TCGA-EL-A3CP-01A	SIRT1	0.8388	PTC	TCGA
TCGA-EM-A3O7-01A	SIRT1	0.1881	PTC	TCGA
TCGA-EM-A2CP-01A	SIRT1	-0.9208	PTC	TCGA
TCGA-ET-A3BN-01A	SIRT1	0.5222	PTC	TCGA
TCGA-ET-A3BO-01A	SIRT1	0.0163	PTC	TCGA
TCGA-J8-A3NZ-01A	SIRT1	-0.0599	PTC	TCGA
TCGA-DJ-A3UU-01A	SIRT1	0.0272	PTC	TCGA
TCGA-DJ-A1QH-01A	SIRT1	0.2568	PTC	TCGA
TCGA-J8-A4HW-01A	SIRT1	-0.1225	PTC	TCGA
TCGA-L6-A4ET-01A	SIRT1	-0.7496	PTC	TCGA
TCGA-EL-A3H2-01A	SIRT1	-0.6787	PTC	TCGA
TCGA-J8-A3YF-01A	SIRT1	-1.5408	PTC	TCGA
TCGA-EL-A4K6-01A	SIRT1	-1.2896	PTC	TCGA
TCGA-FY-A3NP-01A	SIRT1	-1.137	PTC	TCGA
TCGA-EL-A3N3-01A	SIRT1	-1.0996	PTC	TCGA
TCGA-FY-A4B3-01A	SIRT1	0.3901	PTC	TCGA
TCGA-BJ-A290-01A	SIRT1	0.073	PTC	TCGA
TCGA-EL-A4K4-01A	SIRT1	-1.1696	PTC	TCGA
TCGA-EL-A3CW-01A	SIRT1	-0.0354	PTC	TCGA
TCGA-DJ-A3UW-01A	SIRT1	-1.9642	PTC	TCGA
TCGA-EL-A3D0-01A	SIRT1	-0.2976	PTC	TCGA
TCGA-BJ-A291-01A	SIRT1	-2.4473	PTC	TCGA
TCGA-ET-A3BV-01A	SIRT1	-0.5543	PTC	TCGA
TCGA-EL-A3D5-01A	SIRT1	-0.8529	PTC	TCGA
TCGA-DJ-A3V4-01A	SIRT1	-0.2425	PTC	TCGA
TCGA-BJ-A190-01A	SIRT1	-1.1749	PTC	TCGA
TCGA-DJ-A2Q7-01A	SIRT1	-0.1388	PTC	TCGA
TCGA-DO-A2HM-01B	SIRT1	-0.3757	PTC	TCGA
TCGA-IM-A3U2-01A	SIRT1	-1.6139	PTC	TCGA
TCGA-DJ-A3V5-01A	SIRT1	-0.1948	PTC	TCGA
TCGA-DJ-A13O-01A	SIRT1	-1.3404	PTC	TCGA
TCGA-EM-A2P0-01A	SIRT1	0.4672	PTC	TCGA
TCGA-EL-A3GX-01A	SIRT1	0.0124	PTC	TCGA
TCGA-DJ-A4V5-01A	SIRT1	-0.5131	PTC	TCGA
TCGA-DE-A4MC-01A	SIRT1	-0.9415	PTC	TCGA
TCGA-BJ-A0Z9-01A	SIRT1	-0.6923	PTC	TCGA
TCGA-E3-A3E1-01A	SIRT1	-0.3754	PTC	TCGA
TCGA-BJ-A45K-01A	SIRT1	-0.7987	PTC	TCGA
TCGA-EM-A1YD-01A	SIRT1	-0.5266	PTC	TCGA
TCGA-DE-A4MA-01A	SIRT1	-3.8059	PTC	TCGA
TCGA-EM-A3OB-01A	SIRT1	-0.4731	PTC	TCGA
TCGA-FY-A3R6-01A	SIRT1	-0.8114	PTC	TCGA
TCGA-DJ-A4UW-01A	SIRT1	-0.3756	PTC	TCGA
TCGA-DJ-A3VK-01A	SIRT1	-0.1179	PTC	TCGA
TCGA-EM-A3SY-01A	SIRT1	-2.7681	PTC	TCGA
TCGA-J8-A3YG-01A	SIRT1	-1.1725	PTC	TCGA
TCGA-EL-A3T8-01A	SIRT1	0.1012	PTC	TCGA
TCGA-EM-A2P1-01A	SIRT1	-1.2167	PTC	TCGA
TCGA-ET-A3DT-01A	SIRT1	-0.5417	PTC	TCGA
TCGA-DJ-A13V-01A	SIRT1	0.2058	PTC	TCGA
TCGA-DJ-A2Q2-01A	SIRT1	0.1634	PTC	TCGA
TCGA-ET-A2N3-01B	SIRT1	-1.0524	PTC	TCGA
TCGA-BJ-A45C-01A	SIRT1	-0.1668	PTC	TCGA
TCGA-BJ-A0ZG-01A	SIRT1	-0.4553	PTC	TCGA
TCGA-CE-A13K-01A	SIRT1	-0.4574	PTC	TCGA
TCGA-DJ-A2PX-01A	SIRT1	-0.1929	PTC	TCGA
TCGA-BJ-A3F0-01A	SIRT1	-1.9788	PTC	TCGA
TCGA-DJ-A3V8-01A	SIRT1	-0.4384	PTC	TCGA
TCGA-EL-A4K2-01A	SIRT1	-0.7094	PTC	TCGA
TCGA-EL-A3ZS-01A	SIRT1	-0.4883	PTC	TCGA
TCGA-BJ-A28W-01A	SIRT1	-3.3336	PTC	TCGA
TCGA-BJ-A0ZE-01A	SIRT1	-2.621	PTC	TCGA
TCGA-EL-A4K1-01A	SIRT1	-3.1512	PTC	TCGA
TCGA-EL-A3T7-01A	SIRT1	-0.4595	PTC	TCGA
TCGA-EM-A22L-01A	SIRT1	-0.6373	PTC	TCGA
TCGA-EM-A1YB-01A	SIRT1	-2.7454	PTC	TCGA
TCGA-DO-A1K0-01A	SIRT1	0.1031	PTC	TCGA
TCGA-EL-A3D1-01A	SIRT1	-2.6661	PTC	TCGA
TCGA-BJ-A28V-01A	SIRT1	-0.0714	PTC	TCGA
TCGA-ET-A25O-01A	SIRT1	0.8642	PTC	TCGA
TCGA-FY-A3R7-01A	SIRT1	0.2572	PTC	TCGA
TCGA-H2-A3RI-01A	SIRT1	0.0092	PTC	TCGA
TCGA-DJ-A4UR-01A	SIRT1	-2.1687	PTC	TCGA
TCGA-DJ-A13L-01A	SIRT1	-0.5997	PTC	TCGA
TCGA-ET-A3BS-01A	SIRT1	-0.9703	PTC	TCGA
TCGA-EL-A3GW-01A	SIRT1	-0.0375	PTC	TCGA
TCGA-EL-A3CZ-01A	SIRT1	0.6147	PTC	TCGA
TCGA-FY-A3I4-01A	SIRT1	-1.2875	PTC	TCGA
TCGA-DJ-A3VL-01A	SIRT1	-1.454	PTC	TCGA
TCGA-DJ-A1QG-01A	SIRT1	-1.8338	PTC	TCGA
TCGA-EL-A3TA-01A	SIRT1	-1.0619	PTC	TCGA
TCGA-DJ-A2PW-01A	SIRT1	-0.6262	PTC	TCGA
TCGA-ET-A39O-01A	SIRT1	-0.6314	PTC	TCGA
TCGA-DJ-A3UM-01A	SIRT1	-0.5743	PTC	TCGA
TCGA-BJ-A2N7-01A	SIRT1	-0.1109	PTC	TCGA
TCGA-DJ-A3UK-01A	SIRT1	0.265	PTC	TCGA
TCGA-DJ-A1QE-01A	SIRT1	-0.2178	PTC	TCGA
TCGA-DJ-A4V2-01A	SIRT1	-0.1659	PTC	TCGA
TCGA-EM-A2CJ-01A	SIRT1	-0.0553	PTC	TCGA
TCGA-EL-A4K7-01A	SIRT1	-2.42	PTC	TCGA
TCGA-E8-A436-01A	SIRT1	-0.5554	PTC	TCGA
TCGA-BJ-A45F-01A	SIRT1	-2.4479	PTC	TCGA
TCGA-EL-A3GP-01A	SIRT1	-0.6403	PTC	TCGA
TCGA-E3-A3DY-01A	SIRT1	0.4853	PTC	TCGA
TCGA-KS-A4I7-01A	SIRT1	-0.5494	PTC	TCGA
TCGA-FK-A3SH-01A	SIRT1	-1.0497	PTC	TCGA
TCGA-FE-A234-01A	SIRT1	0.3116	PTC	TCGA
TCGA-ET-A25G-01A	SIRT1	-0.9976	PTC	TCGA
TCGA-BJ-A45D-01A	SIRT1	-3.5127	PTC	TCGA
TCGA-H2-A26U-01A	SIRT1	-0.8948	PTC	TCGA
TCGA-BJ-A2P4-01A	SIRT1	-2.1478	PTC	TCGA
TCGA-CE-A484-01A	SIRT1	-0.7177	PTC	TCGA
TCGA-EM-A1CS-01A	SIRT1	0.6068	PTC	TCGA
TCGA-EL-A3ZP-01A	SIRT1	-1.232	PTC	TCGA
TCGA-KS-A4I5-01A	SIRT1	-0.9021	PTC	TCGA
TCGA-ET-A2MY-01A	SIRT1	-0.6121	PTC	TCGA
TCGA-EL-A3GV-01A	SIRT1	0.42	PTC	TCGA
TCGA-ET-A25N-01A	SIRT1	1.1995	PTC	TCGA
TCGA-EL-A3CV-01A	SIRT1	0.477	PTC	TCGA
TCGA-EL-A3CL-01A	SIRT1	0.2767	PTC	TCGA
TCGA-EL-A3T3-01A	SIRT1	-1.1571	PTC	TCGA
TCGA-EM-A2CQ-01A	SIRT1	-0.5389	PTC	TCGA
TCGA-CE-A27D-01A	SIRT1	-0.6513	PTC	TCGA
TCGA-ET-A39K-01A	SIRT1	-2.0396	PTC	TCGA
TCGA-EM-A3AI-01A	SIRT1	-1.2465	PTC	TCGA
TCGA-DJ-A4UL-01A	SIRT1	-1.3754	PTC	TCGA
TCGA-DJ-A3US-01A	SIRT1	-0.3458	PTC	TCGA
TCGA-FK-A3S3-01A	SIRT1	-0.7977	PTC	TCGA
TCGA-EL-A4JV-01A	SIRT1	-0.3992	PTC	TCGA
TCGA-ET-A39T-01A	SIRT1	0.2412	PTC	TCGA
TCGA-GE-A2C6-01A	SIRT1	-0.1485	PTC	TCGA
TCGA-FY-A3W9-01A	SIRT1	0.0671	PTC	TCGA
TCGA-DE-A69K-01A	SIRT1	-0.2018	PTC	TCGA
TCGA-EM-A2CK-01A	SIRT1	-0.492	PTC	TCGA
TCGA-BJ-A0Z2-01A	SIRT1	-0.0647	PTC	TCGA
TCGA-KS-A4I3-01A	SIRT1	-0.0622	PTC	TCGA
TCGA-BJ-A3PR-01A	SIRT1	-1.1568	PTC	TCGA
TCGA-DJ-A4V0-01A	SIRT1	-0.6977	PTC	TCGA
TCGA-EM-A3O9-01A	SIRT1	-3.6635	PTC	TCGA
TCGA-DE-A0XZ-01A	SIRT1	-0.342	PTC	TCGA
TCGA-CE-A481-01A	SIRT1	-0.5387	PTC	TCGA
TCGA-DJ-A2PT-01A	SIRT1	-1.3839	PTC	TCGA
TCGA-DJ-A1QM-01A	SIRT1	-0.6455	PTC	TCGA
TCGA-DJ-A3UQ-01A	SIRT1	-0.3386	PTC	TCGA
TCGA-E3-A3E5-01A	SIRT1	-0.533	PTC	TCGA
TCGA-ET-A39I-01A	SIRT1	-0.1253	PTC	TCGA
TCGA-EM-A3AQ-01A	SIRT1	-1.0238	PTC	TCGA
TCGA-DJ-A3UN-01A	SIRT1	-0.3339	PTC	TCGA
TCGA-ET-A40Q-01A	SIRT1	-1.1785	PTC	TCGA
TCGA-EM-A1CV-01A	SIRT1	1.0287	PTC	TCGA
TCGA-EL-A3CU-01A	SIRT1	0.4392	PTC	TCGA
TCGA-FE-A22Z-01A	SIRT1	-1.7173	PTC	TCGA
TCGA-KS-A41I-01A	SIRT1	-4.4246	PTC	TCGA
TCGA-EM-A2CS-01A	SIRT1	0.4198	PTC	TCGA
TCGA-DE-A0Y2-01A	SIRT1	-0.248	PTC	TCGA
TCGA-EL-A4KH-01A	SIRT1	-2.8215	PTC	TCGA
TCGA-FE-A231-01A	SIRT1	0.2076	PTC	TCGA
TCGA-FY-A4B0-01A	SIRT1	-1.1858	PTC	TCGA
TCGA-EM-A3AR-01A	SIRT1	0.3728	PTC	TCGA
TCGA-EM-A4FV-01A	SIRT1	-0.4125	PTC	TCGA
TCGA-BJ-A28Z-01A	SIRT1	-1.8138	PTC	TCGA
TCGA-EM-A2CU-01A	SIRT1	-0.7939	PTC	TCGA
TCGA-DE-A2OL-01A	SIRT1	0.0861	PTC	TCGA
TCGA-FK-A4UB-01A	SIRT1	-1.6103	PTC	TCGA
TCGA-EM-A22Q-01A	SIRT1	-4.5219	PTC	TCGA
TCGA-FY-A76V-01A	SIRT1	-0.1174	PTC	TCGA
TCGA-EL-A3T0-01A	SIRT1	-0.7481	PTC	TCGA
TCGA-EL-A4K9-01A	SIRT1	-0.4928	PTC	TCGA
TCGA-BJ-A0ZH-01A	SIRT1	-1.3896	PTC	TCGA
TCGA-EL-A3T9-01A	SIRT1	-0.93	PTC	TCGA
TCGA-BJ-A0ZJ-01A	SIRT1	-0.4251	PTC	TCGA
TCGA-KS-A4ID-01A	SIRT1	-2.6061	PTC	TCGA
TCGA-EL-A3T2-01A	SIRT1	1.3879	PTC	TCGA
TCGA-EL-A3H1-01A	SIRT1	-0.1282	PTC	TCGA
TCGA-EM-A4FR-01A	SIRT1	-2.5371	PTC	TCGA
TCGA-DJ-A2Q0-01A	SIRT1	-1.736	PTC	TCGA
TCGA-DJ-A3V7-01A	SIRT1	-0.741	PTC	TCGA
TCGA-IM-A41Z-01A	SIRT1	-0.8944	PTC	TCGA
TCGA-ET-A3BP-01A	SIRT1	-0.4379	PTC	TCGA
TCGA-EL-A3T6-01A	SIRT1	-0.937	PTC	TCGA
TCGA-EL-A3ZR-01A	SIRT1	-0.8713	PTC	TCGA
TCGA-CE-A485-01A	SIRT1	-0.264	PTC	TCGA
TCGA-EM-A2OX-01A	SIRT1	-0.5132	PTC	TCGA
TCGA-DJ-A3UT-01A	SIRT1	-1.4062	PTC	TCGA
TCGA-ET-A3DR-01A	SIRT1	0.9494	PTC	TCGA
TCGA-J8-A3YH-01A	SIRT1	-0.3606	PTC	TCGA
TCGA-EL-A3TB-01A	SIRT1	-0.8847	PTC	TCGA
TCGA-DJ-A3UX-01A	SIRT1	0.3308	PTC	TCGA
TCGA-DJ-A3VF-01A	SIRT1	-0.6937	PTC	TCGA
TCGA-CE-A482-01A	SIRT1	-0.5981	PTC	TCGA
TCGA-E8-A44K-01A	SIRT1	-1.7529	PTC	TCGA
TCGA-EM-A2OW-01A	SIRT1	-1.7763	PTC	TCGA
TCGA-E8-A432-01A	SIRT1	-0.6191	PTC	TCGA
TCGA-EL-A3GO-01A	SIRT1	-0.3674	PTC	TCGA
TCGA-BJ-A18Y-01A	SIRT1	-0.5572	PTC	TCGA
TCGA-DJ-A4UT-01A	SIRT1	-1.0008	PTC	TCGA
TCGA-DJ-A2Q3-01A	SIRT1	-0.2108	PTC	TCGA
TCGA-FE-A230-01A	SIRT1	-0.8972	PTC	TCGA
TCGA-EM-A3FO-01A	SIRT1	-1.2122	PTC	TCGA
TCGA-DJ-A2Q6-01A	SIRT1	0.7897	PTC	TCGA
TCGA-EL-A4KD-01A	SIRT1	-0.8904	PTC	TCGA
TCGA-FK-A3SE-01A	SIRT1	0.5268	PTC	TCGA
TCGA-BJ-A192-01A	SIRT1	-1.9519	PTC	TCGA
TCGA-DJ-A2QA-01A	SIRT1	-3.298	PTC	TCGA
TCGA-L6-A4EU-01A	SIRT1	-1.7483	PTC	TCGA
TCGA-BJ-A28X-01A	SIRT1	-0.3761	PTC	TCGA
TCGA-EM-A2P2-01A	SIRT1	-0.3095	PTC	TCGA
TCGA-ET-A3DV-01A	SIRT1	-0.0718	PTC	TCGA
TCGA-EM-A4FF-01A	SIRT1	-0.7329	PTC	TCGA
TCGA-EM-A3FP-01A	SIRT1	-2.6238	PTC	TCGA
TCGA-DJ-A3V0-01A	SIRT1	-1.7282	PTC	TCGA
TCGA-BJ-A45G-01A	SIRT1	-0.6158	PTC	TCGA
TCGA-DE-A0Y3-01B	SIRT1	0.0396	PTC	TCGA
TCGA-QD-A8IV-01A	SIRT1	-0.2749	PTC	TCGA
TCGA-FY-A3BL-01A	SIRT1	-0.4828	PTC	TCGA
TCGA-EM-A22J-01A	SIRT1	-0.9674	PTC	TCGA
TCGA-FE-A235-01A	SIRT1	-1.3986	PTC	TCGA
TCGA-EM-A3FJ-01A	SIRT1	-0.089	PTC	TCGA
TCGA-BJ-A45I-01A	SIRT1	-1.2048	PTC	TCGA
TCGA-DJ-A3UR-01A	SIRT1	0.1014	PTC	TCGA
TCGA-EM-A4G1-01A	SIRT1	-0.5316	PTC	TCGA
TCGA-DJ-A13P-01A	SIRT1	0.4825	PTC	TCGA
TCGA-ET-A39L-01A	SIRT1	0.6608	PTC	TCGA
TCGA-FY-A3YR-01A	SIRT1	-1.3101	PTC	TCGA
TCGA-E8-A413-01A	SIRT1	-0.0984	PTC	TCGA
TCGA-EM-A3AJ-01A	SIRT1	-1.0422	PTC	TCGA
TCGA-DJ-A2PO-01A	SIRT1	0.0425	PTC	TCGA
TCGA-EM-A2OY-01A	SIRT1	-1.8723	PTC	TCGA
TCGA-FY-A3R9-01A	SIRT1	-1.7458	PTC	TCGA
TCGA-IM-A3U3-01A	SIRT1	-0.6418	PTC	TCGA
TCGA-EL-A3ZL-01A	SIRT1	-1.2781	PTC	TCGA
TCGA-EM-A4FO-01A	SIRT1	-1.6888	PTC	TCGA
TCGA-E8-A418-01A	SIRT1	-0.5821	PTC	TCGA
TCGA-E8-A434-01A	SIRT1	-0.1493	PTC	TCGA
TCGA-MK-A4N7-01A	SIRT1	0.4149	PTC	TCGA
TCGA-EL-A3MZ-01A	SIRT1	-1.0927	PTC	TCGA
TCGA-E8-A438-01A	SIRT1	-2.8392	PTC	TCGA
TCGA-EM-A4FN-01A	SIRT1	-2.3059	PTC	TCGA
TCGA-ET-A3DQ-01A	SIRT1	-0.4438	PTC	TCGA
TCGA-EL-A3MW-01A	SIRT1	-0.0276	PTC	TCGA
TCGA-J8-A3O1-01A	SIRT1	1.0478	PTC	TCGA
TCGA-DJ-A3V2-01A	SIRT1	-0.6889	PTC	TCGA
TCGA-ET-A25M-01A	SIRT1	-0.3961	PTC	TCGA
TCGA-FK-A3SG-01A	SIRT1	-0.7637	PTC	TCGA
TCGA-EM-A3FM-01A	SIRT1	-2.7261	PTC	TCGA
TCGA-E8-A417-01A	SIRT1	-0.3125	PTC	TCGA
TCGA-EM-A3O8-01A	SIRT1	-0.1294	PTC	TCGA
TCGA-EL-A3T1-01A	SIRT1	-1.0226	PTC	TCGA
TCGA-E8-A2EA-01A	SIRT1	-1.4255	PTC	TCGA
TCGA-ET-A39R-01A	SIRT1	-0.7153	PTC	TCGA
TCGA-L6-A4EP-01A	SIRT1	-1.6618	PTC	TCGA
TCGA-DJ-A1QQ-01A	SIRT1	-0.0493	PTC	TCGA
TCGA-DE-A69J-01A	SIRT1	0.3645	PTC	TCGA
TCGA-E8-A419-01A	SIRT1	-1.5504	PTC	TCGA
TCGA-DJ-A2PS-01A	SIRT1	0.9401	PTC	TCGA
TCGA-DE-A4M8-01A	SIRT1	-1.6204	PTC	TCGA
TCGA-FE-A3PC-01A	SIRT1	-2.3284	PTC	TCGA
TCGA-BJ-A28T-01A	SIRT1	-1.1262	PTC	TCGA
TCGA-DJ-A3UZ-01A	SIRT1	0.4655	PTC	TCGA
TCGA-DJ-A3VB-01A	SIRT1	-2.044	PTC	TCGA
TCGA-FY-A2QD-01A	SIRT1	0.4751	PTC	TCGA
TCGA-EL-A3GR-01A	SIRT1	1.1551	PTC	TCGA
TCGA-DJ-A2QB-01A	SIRT1	-0.8489	PTC	TCGA
TCGA-DJ-A4V4-01A	SIRT1	-1.2916	PTC	TCGA
TCGA-DJ-A13M-01A	SIRT1	-1.875	PTC	TCGA
TCGA-BJ-A3EZ-01A	SIRT1	-0.6681	PTC	TCGA
TCGA-EM-A22N-01A	SIRT1	-1.8043	PTC	TCGA
TCGA-E8-A415-01A	SIRT1	-0.4153	PTC	TCGA
TCGA-DJ-A3VG-01A	SIRT1	-1.1887	PTC	TCGA
TCGA-FY-A3R8-01A	SIRT1	0.0467	PTC	TCGA
TCGA-ET-A3DU-01A	SIRT1	-2.2295	PTC	TCGA
TCGA-EM-A2P3-01A	SIRT1	0.1597	PTC	TCGA
TCGA-EM-A2CT-01A	SIRT1	0.566	PTC	TCGA
TCGA-ET-A40S-01A	SIRT1	-1.2017	PTC	TCGA
TCGA-DE-A4MD-01A	SIRT1	0.0151	PTC	TCGA
TCGA-J8-A3YE-01A	SIRT1	-0.5007	PTC	TCGA
TCGA-EM-A3FL-01A	SIRT1	-1.4924	PTC	TCGA
TCGA-IM-A3ED-01A	SIRT1	-0.0836	PTC	TCGA
TCGA-EM-A3ST-01A	SIRT1	-2.1506	PTC	TCGA
TCGA-BJ-A4O9-01A	SIRT1	0.333	PTC	TCGA
TCGA-EL-A3GU-01A	SIRT1	-0.7772	PTC	TCGA
TCGA-IM-A420-01A	SIRT1	-1.6039	PTC	TCGA
TCGA-EM-A22K-01A	SIRT1	-0.2285	PTC	TCGA
TCGA-CE-A3ME-01A	SIRT1	0.268	PTC	TCGA
TCGA-DJ-A3VE-01A	SIRT1	0.2311	PTC	TCGA
TCGA-ET-A39S-01A	SIRT1	0.0912	PTC	TCGA
TCGA-EM-A1YE-01A	SIRT1	-1.5711	PTC	TCGA
TCGA-FE-A233-01A	SIRT1	0.0943	PTC	TCGA
TCGA-DJ-A1QL-01A	SIRT1	-1.2448	PTC	TCGA
TCGA-4C-A93U-01A	SIRT1	-0.9385	PTC	TCGA
TCGA-EL-A3MX-01A	SIRT1	-1.2423	PTC	TCGA
TCGA-DJ-A3VJ-01A	SIRT1	-0.6155	PTC	TCGA
TCGA-E3-A3E2-01A	SIRT1	-0.2602	PTC	TCGA
TCGA-ET-A39M-01A	SIRT1	-2.6871	PTC	TCGA
TCGA-DJ-A2Q4-01A	SIRT1	-0.1266	PTC	TCGA
TCGA-DJ-A2PQ-01A	SIRT1	0.6843	PTC	TCGA
TCGA-EM-A22I-01A	SIRT1	-1.0116	PTC	TCGA
TCGA-DJ-A1QO-01A	SIRT1	-0.9593	PTC	TCGA
TCGA-BJ-A0YZ-01A	SIRT1	-1.9361	PTC	TCGA
TCGA-EM-A3FQ-01A	SIRT1	-0.6116	PTC	TCGA
TCGA-FE-A239-01A	SIRT1	-0.8651	PTC	TCGA
TCGA-EL-A3H8-01A	SIRT1	0.5763	PTC	TCGA
TCGA-EL-A3H7-01A	SIRT1	-1.3279	PTC	TCGA
TCGA-DJ-A2PY-01A	SIRT1	0.4828	PTC	TCGA
TCGA-EL-A3CO-01A	SIRT1	0.0833	PTC	TCGA
TCGA-FE-A23A-01A	SIRT1	-2.1046	PTC	TCGA
TCGA-EM-A1CU-01A	SIRT1	-0.0669	PTC	TCGA
TCGA-FY-A3ON-01A	SIRT1	0.153	PTC	TCGA
TCGA-IM-A41Y-01A	SIRT1	-1.6587	PTC	TCGA
TCGA-E3-A3DZ-01A	SIRT1	-0.0871	PTC	TCGA
TCGA-ET-A2MZ-01A	SIRT1	0.3153	PTC	TCGA
TCGA-EL-A3H5-01A	SIRT1	-3.1359	PTC	TCGA
TCGA-EM-A2CN-01A	SIRT1	-0.0776	PTC	TCGA
TCGA-DJ-A2PV-01A	SIRT1	0.8051	PTC	TCGA
TCGA-ET-A40P-01A	SIRT1	-1.4495	PTC	TCGA
TCGA-E8-A416-01A	SIRT1	0.2817	PTC	TCGA
TCGA-H2-A421-01A	SIRT1	-1.8876	PTC	TCGA
TCGA-CE-A483-01A	SIRT1	0.2912	PTC	TCGA
TCGA-ET-A39N-01A	SIRT1	-1.4218	PTC	TCGA
TCGA-DE-A4M9-01A	SIRT1	-0.1661	PTC	TCGA
TCGA-ET-A3BX-01A	SIRT1	0.0718	PTC	TCGA
TCGA-FK-A3SB-01A	SIRT1	0.0209	PTC	TCGA
TCGA-FY-A40K-01A	SIRT1	0.0456	PTC	TCGA
TCGA-DJ-A13S-01A	SIRT1	-1.3173	PTC	TCGA
TCGA-KS-A41F-01A	SIRT1	-4.6625	PTC	TCGA
TCGA-EM-A22M-01A	SIRT1	-2.6124	PTC	TCGA
TCGA-DJ-A13U-01A	SIRT1	-0.079	PTC	TCGA
TCGA-EL-A3CX-01A	SIRT1	-1.1042	PTC	TCGA
TCGA-H2-A422-01A	SIRT1	-0.4296	PTC	TCGA
TCGA-FY-A3NN-01A	SIRT1	-0.5163	PTC	TCGA
TCGA-DJ-A3UO-01A	SIRT1	-0.8513	PTC	TCGA
TCGA-ET-A3BT-01A	SIRT1	0.2295	PTC	TCGA
TCGA-KS-A4IB-01A	SIRT1	-0.4045	PTC	TCGA
TCGA-DJ-A1QD-01A	SIRT1	0.1666	PTC	TCGA
TCGA-L6-A4EQ-01A	SIRT1	-0.9916	PTC	TCGA
TCGA-DJ-A3VD-01A	SIRT1	-0.6146	PTC	TCGA
TCGA-BJ-A0ZB-01A	SIRT1	-0.5441	PTC	TCGA
TCGA-MK-A4N6-01A	SIRT1	-0.5898	PTC	TCGA
TCGA-FE-A238-01A	SIRT1	-0.7871	PTC	TCGA
TCGA-EL-A4KG-01A	SIRT1	-1.3287	PTC	TCGA
TCGA-EL-A3H4-01A	SIRT1	0.0281	PTC	TCGA
TCGA-DJ-A2Q1-01A	SIRT1	-1.8369	PTC	TCGA
TCGA-E8-A3X7-01A	SIRT1	-2.0522	PTC	TCGA
TCGA-EM-A3SU-01A	SIRT1	-2.2784	PTC	TCGA
TCGA-DJ-A2PN-01A	SIRT1	0.1088	PTC	TCGA
TCGA-E8-A2JQ-01A	SIRT1	-2.1368	PTC	TCGA
TCGA-BJ-A2NA-01A	SIRT1	-0.4562	PTC	TCGA
TCGA-FY-A3NM-01A	SIRT1	-0.7579	PTC	TCGA
TCGA-DJ-A1QF-01A	SIRT1	0.035	PTC	TCGA
TCGA-EM-A1CW-01A	SIRT2	1.2834	PTC	TCGA
TCGA-EL-A3ZN-01A	SIRT2	1.959	PTC	TCGA
TCGA-DJ-A4UP-01A	SIRT2	1.4242	PTC	TCGA
TCGA-EM-A3AO-01A	SIRT2	-0.4045	PTC	TCGA
TCGA-EL-A4KI-01A	SIRT2	4.6827	PTC	TCGA
TCGA-EL-A3ZG-01A	SIRT2	0.7331	PTC	TCGA
TCGA-DJ-A2PR-01A	SIRT2	1.4324	PTC	TCGA
TCGA-BJ-A3PT-01A	SIRT2	1.5359	PTC	TCGA
TCGA-DJ-A4UQ-01A	SIRT2	1.9023	PTC	TCGA
TCGA-ET-A40T-01A	SIRT2	1.2126	PTC	TCGA
TCGA-ET-A3BW-01A	SIRT2	1.2155	PTC	TCGA
TCGA-DJ-A3VA-01A	SIRT2	-0.7767	PTC	TCGA
TCGA-DJ-A2Q5-01A	SIRT2	-1.0973	PTC	TCGA
TCGA-DJ-A3VI-01A	SIRT2	-0.9432	PTC	TCGA
TCGA-ET-A3DP-01A	SIRT2	0.1235	PTC	TCGA
TCGA-EL-A3CM-01A	SIRT2	-1.6794	PTC	TCGA
TCGA-DJ-A3VM-01A	SIRT2	1.4333	PTC	TCGA
TCGA-MK-A4N9-01A	SIRT2	0.2999	PTC	TCGA
TCGA-BJ-A191-01A	SIRT2	1.3161	PTC	TCGA
TCGA-EM-A3O3-01A	SIRT2	-2.4795	PTC	TCGA
TCGA-DJ-A3UY-01A	SIRT2	0.2151	PTC	TCGA
TCGA-J8-A3O2-01A	SIRT2	-0.2323	PTC	TCGA
TCGA-FE-A3PB-01A	SIRT2	-2.5972	PTC	TCGA
TCGA-BJ-A18Z-01A	SIRT2	-0.5574	PTC	TCGA
TCGA-EM-A2CO-01A	SIRT2	-1.5454	PTC	TCGA
TCGA-EL-A3ZM-01A	SIRT2	-3.4584	PTC	TCGA
TCGA-DE-A3KN-01A	SIRT2	3.1395	PTC	TCGA
TCGA-BJ-A0Z5-01A	SIRT2	-0.0994	PTC	TCGA
TCGA-EM-A4FM-01A	SIRT2	-1.6742	PTC	TCGA
TCGA-ET-A25I-01A	SIRT2	-1.3738	PTC	TCGA
TCGA-EM-A3SX-01A	SIRT2	-0.0509	PTC	TCGA
TCGA-BJ-A2N9-01A	SIRT2	-2.0708	PTC	TCGA
TCGA-DJ-A13T-01A	SIRT2	0.3684	PTC	TCGA
TCGA-EM-A3AL-01A	SIRT2	1.0961	PTC	TCGA
TCGA-DJ-A2Q9-01A	SIRT2	-1.3837	PTC	TCGA
TCGA-EL-A4K0-01A	SIRT2	0.1266	PTC	TCGA
TCGA-EM-A4FK-01A	SIRT2	3.4145	PTC	TCGA
TCGA-ET-A25P-01A	SIRT2	3.9886	PTC	TCGA
TCGA-BJ-A4O8-01A	SIRT2	-0.042	PTC	TCGA
TCGA-EL-A3ZH-01A	SIRT2	2.1936	PTC	TCGA
TCGA-EL-A3GY-01A	SIRT2	-0.3643	PTC	TCGA
TCGA-ET-A40R-01A	SIRT2	0.7206	PTC	TCGA
TCGA-EL-A3CR-01A	SIRT2	-1.0624	PTC	TCGA
TCGA-EM-A22P-01A	SIRT2	0.3944	PTC	TCGA
TCGA-E8-A414-01A	SIRT2	-0.4074	PTC	TCGA
TCGA-EL-A3GS-01A	SIRT2	-1.785	PTC	TCGA
TCGA-ET-A4KQ-01A	SIRT2	2.3545	PTC	TCGA
TCGA-E8-A437-01A	SIRT2	-0.9208	PTC	TCGA
TCGA-MK-A84Z-01A	SIRT2	1.8543	PTC	TCGA
TCGA-EM-A2CM-01A	SIRT2	-1.5178	PTC	TCGA
TCGA-EM-A2CL-01A	SIRT2	0.344	PTC	TCGA
TCGA-E8-A44M-01A	SIRT2	-0.0787	PTC	TCGA
TCGA-J8-A4HY-01A	SIRT2	0.6252	PTC	TCGA
TCGA-BJ-A0Z3-01A	SIRT2	-0.8106	PTC	TCGA
TCGA-EL-A3CS-01A	SIRT2	-1.2029	PTC	TCGA
TCGA-EM-A3FR-01A	SIRT2	3.3513	PTC	TCGA
TCGA-BJ-A0ZF-01A	SIRT2	2.9535	PTC	TCGA
TCGA-DJ-A3V9-01A	SIRT2	1.0034	PTC	TCGA
TCGA-H2-A3RH-01A	SIRT2	4.1308	PTC	TCGA
TCGA-DJ-A2PP-01A	SIRT2	0.9873	PTC	TCGA
TCGA-FE-A3PA-01A	SIRT2	1.7254	PTC	TCGA
TCGA-DJ-A3UV-01A	SIRT2	2.2138	PTC	TCGA
TCGA-ET-A25R-01A	SIRT2	-1.3142	PTC	TCGA
TCGA-DJ-A2PU-01A	SIRT2	0.8371	PTC	TCGA
TCGA-DO-A1JZ-01A	SIRT2	0.9226	PTC	TCGA
TCGA-EM-A3SZ-01A	SIRT2	-1.4089	PTC	TCGA
TCGA-ET-A39J-01A	SIRT2	1.464	PTC	TCGA
TCGA-EL-A3H3-01A	SIRT2	-2.16	PTC	TCGA
TCGA-EL-A3N2-01A	SIRT2	-0.5654	PTC	TCGA
TCGA-FK-A3SD-01A	SIRT2	1.0039	PTC	TCGA
TCGA-FE-A3PD-01A	SIRT2	2.9132	PTC	TCGA
TCGA-DJ-A13W-01A	SIRT2	-9.1763	PTC	TCGA
TCGA-BJ-A45E-01A	SIRT2	-6.1047	PTC	TCGA
TCGA-IM-A4EB-01A	SIRT2	-2.2645	PTC	TCGA
TCGA-EM-A3O6-01A	SIRT2	1.1916	PTC	TCGA
TCGA-EL-A3ZQ-01A	SIRT2	-1.9931	PTC	TCGA
TCGA-EL-A3ZO-01A	SIRT2	-1.4871	PTC	TCGA
TCGA-ET-A3DW-01A	SIRT2	-0.67	PTC	TCGA
TCGA-CE-A3MD-01A	SIRT2	1.4035	PTC	TCGA
TCGA-DJ-A2QC-01A	SIRT2	0.7892	PTC	TCGA
TCGA-KS-A41J-01A	SIRT2	-1.3746	PTC	TCGA
TCGA-EL-A3D6-01A	SIRT2	-4.7254	PTC	TCGA
TCGA-EM-A3OA-01A	SIRT2	0.9342	PTC	TCGA
TCGA-DJ-A3UP-01A	SIRT2	2.3239	PTC	TCGA
TCGA-EM-A3AK-01A	SIRT2	1.2811	PTC	TCGA
TCGA-FY-A40L-01A	SIRT2	-1.1983	PTC	TCGA
TCGA-EM-A2OV-01A	SIRT2	-0.8823	PTC	TCGA
TCGA-E8-A242-01A	SIRT2	-1.1247	PTC	TCGA
TCGA-BJ-A28S-01A	SIRT2	4.3196	PTC	TCGA
TCGA-J8-A3O0-01A	SIRT2	1.5856	PTC	TCGA
TCGA-FY-A3RA-01A	SIRT2	-1.0392	PTC	TCGA
TCGA-EL-A3ZT-01A	SIRT2	0.8025	PTC	TCGA
TCGA-EL-A3CT-01A	SIRT2	-0.2991	PTC	TCGA
TCGA-BJ-A0ZA-01A	SIRT2	2.3867	PTC	TCGA
TCGA-FY-A3TY-01A	SIRT2	-0.2509	PTC	TCGA
TCGA-BJ-A3PU-01A	SIRT2	-0.9588	PTC	TCGA
TCGA-EL-A3GQ-01A	SIRT2	-1.8315	PTC	TCGA
TCGA-EM-A3FN-01A	SIRT2	-1.728	PTC	TCGA
TCGA-EM-A1YA-01A	SIRT2	0.2917	PTC	TCGA
TCGA-EM-A4FU-01A	SIRT2	2.8423	PTC	TCGA
TCGA-DJ-A2PZ-01A	SIRT2	-0.1786	PTC	TCGA
TCGA-ET-A3BQ-01B	SIRT2	0.64	PTC	TCGA
TCGA-EM-A4FQ-01A	SIRT2	-0.8174	PTC	TCGA
TCGA-FE-A232-01A	SIRT2	0.3418	PTC	TCGA
TCGA-FY-A3WA-01A	SIRT2	2.4866	PTC	TCGA
TCGA-FY-A4B4-01A	SIRT2	-0.0828	PTC	TCGA
TCGA-ET-A3DS-01A	SIRT2	0.6452	PTC	TCGA
TCGA-J8-A42S-01A	SIRT2	0.6012	PTC	TCGA
TCGA-EM-A3AN-01A	SIRT2	0.5379	PTC	TCGA
TCGA-EL-A3D4-01A	SIRT2	2.2383	PTC	TCGA
TCGA-E3-A3E3-01A	SIRT2	-0.7382	PTC	TCGA
TCGA-KS-A4I9-01A	SIRT2	-1.0852	PTC	TCGA
TCGA-ET-A2MX-01A	SIRT2	-1.7174	PTC	TCGA
TCGA-DE-A4MB-01A	SIRT2	0.3906	PTC	TCGA
TCGA-KS-A4IC-01A	SIRT2	-0.2622	PTC	TCGA
TCGA-EL-A4JW-01A	SIRT2	-1.4934	PTC	TCGA
TCGA-J8-A3YD-01A	SIRT2	1.0459	PTC	TCGA
TCGA-E3-A3E0-01A	SIRT2	2.1935	PTC	TCGA
TCGA-ET-A25J-01A	SIRT2	0.8731	PTC	TCGA
TCGA-FY-A3I5-01B	SIRT2	1.2548	PTC	TCGA
TCGA-BJ-A28R-01A	SIRT2	-0.1043	PTC	TCGA
TCGA-ET-A25K-01A	SIRT2	0.1058	PTC	TCGA
TCGA-EL-A3GZ-01A	SIRT2	-0.0356	PTC	TCGA
TCGA-IM-A3EB-01A	SIRT2	-0.892	PTC	TCGA
TCGA-EL-A3CY-01A	SIRT2	-1.181	PTC	TCGA
TCGA-FE-A236-01A	SIRT2	-1.7142	PTC	TCGA
TCGA-ET-A39P-01A	SIRT2	1.0527	PTC	TCGA
TCGA-FY-A40N-01A	SIRT2	0.1507	PTC	TCGA
TCGA-EL-A3CN-01A	SIRT2	-2.9495	PTC	TCGA
TCGA-KS-A41L-01A	SIRT2	-0.0985	PTC	TCGA
TCGA-E8-A433-01A	SIRT2	-0.8662	PTC	TCGA
TCGA-DJ-A3V6-01A	SIRT2	-0.4418	PTC	TCGA
TCGA-DJ-A1QI-01A	SIRT2	-0.8761	PTC	TCGA
TCGA-DJ-A13X-01A	SIRT2	0.8506	PTC	TCGA
TCGA-EL-A3ZK-01A	SIRT2	-2.8316	PTC	TCGA
TCGA-ET-A25L-01A	SIRT2	-1.1443	PTC	TCGA
TCGA-EL-A4JZ-01A	SIRT2	0.8332	PTC	TCGA
TCGA-ET-A2N4-01A	SIRT2	1.8774	PTC	TCGA
TCGA-ET-A3BU-01A	SIRT2	1.3309	PTC	TCGA
TCGA-DJ-A13R-01A	SIRT2	-7.8387	PTC	TCGA
TCGA-EM-A4FH-01A	SIRT2	0.3344	PTC	TCGA
TCGA-BJ-A45J-01A	SIRT2	0.5504	PTC	TCGA
TCGA-BJ-A0ZC-01A	SIRT2	1.0365	PTC	TCGA
TCGA-BJ-A2N8-01A	SIRT2	2.0945	PTC	TCGA
TCGA-ET-A4KN-01A	SIRT2	-4.9215	PTC	TCGA
TCGA-FY-A40M-01A	SIRT2	0.9404	PTC	TCGA
TCGA-EM-A22O-01A	SIRT2	0.7001	PTC	TCGA
TCGA-BJ-A45H-01A	SIRT2	-0.112	PTC	TCGA
TCGA-KS-A4I1-01A	SIRT2	-1.0975	PTC	TCGA
TCGA-ET-A2N5-01A	SIRT2	2.3898	PTC	TCGA
TCGA-ET-A3DO-01A	SIRT2	-2.7933	PTC	TCGA
TCGA-EM-A3AP-01A	SIRT2	0.3731	PTC	TCGA
TCGA-EM-A3FK-01A	SIRT2	-0.2389	PTC	TCGA
TCGA-EM-A1YC-01A	SIRT2	1.4299	PTC	TCGA
TCGA-DJ-A3V3-01A	SIRT2	0.8346	PTC	TCGA
TCGA-BJ-A0Z0-01A	SIRT2	1.1328	PTC	TCGA
TCGA-EL-A4JX-01A	SIRT2	-5.0427	PTC	TCGA
TCGA-EL-A3MY-01A	SIRT2	-1.6081	PTC	TCGA
TCGA-FE-A237-01A	SIRT2	0.1382	PTC	TCGA
TCGA-DE-A7U5-01A	SIRT2	-2.3845	PTC	TCGA
TCGA-EM-A2OZ-01A	SIRT2	0.2814	PTC	TCGA
TCGA-DJ-A1QN-01A	SIRT2	1.9789	PTC	TCGA
TCGA-EM-A1CT-01A	SIRT2	-1.2058	PTC	TCGA
TCGA-ET-A2N0-01A	SIRT2	-0.2148	PTC	TCGA
TCGA-H2-A2K9-01A	SIRT2	4.6447	PTC	TCGA
TCGA-EM-A2CR-01A	SIRT2	-0.3854	PTC	TCGA
TCGA-EL-A3CP-01A	SIRT2	-0.2675	PTC	TCGA
TCGA-EM-A3O7-01A	SIRT2	-0.5063	PTC	TCGA
TCGA-EM-A2CP-01A	SIRT2	-2.478	PTC	TCGA
TCGA-ET-A3BN-01A	SIRT2	1.0347	PTC	TCGA
TCGA-ET-A3BO-01A	SIRT2	0.5201	PTC	TCGA
TCGA-J8-A3NZ-01A	SIRT2	-1.7115	PTC	TCGA
TCGA-DJ-A3UU-01A	SIRT2	0.1196	PTC	TCGA
TCGA-DJ-A1QH-01A	SIRT2	0.4147	PTC	TCGA
TCGA-J8-A4HW-01A	SIRT2	0.0801	PTC	TCGA
TCGA-L6-A4ET-01A	SIRT2	2.5357	PTC	TCGA
TCGA-EL-A3H2-01A	SIRT2	-0.7882	PTC	TCGA
TCGA-J8-A3YF-01A	SIRT2	-1.5304	PTC	TCGA
TCGA-EL-A4K6-01A	SIRT2	2.795	PTC	TCGA
TCGA-FY-A3NP-01A	SIRT2	1.8995	PTC	TCGA
TCGA-EL-A3N3-01A	SIRT2	-2.8804	PTC	TCGA
TCGA-FY-A4B3-01A	SIRT2	0.9533	PTC	TCGA
TCGA-BJ-A290-01A	SIRT2	0.4242	PTC	TCGA
TCGA-EL-A4K4-01A	SIRT2	-0.8825	PTC	TCGA
TCGA-EL-A3CW-01A	SIRT2	-0.1181	PTC	TCGA
TCGA-DJ-A3UW-01A	SIRT2	-3.4888	PTC	TCGA
TCGA-EL-A3D0-01A	SIRT2	-2.695	PTC	TCGA
TCGA-BJ-A291-01A	SIRT2	-1.8036	PTC	TCGA
TCGA-ET-A3BV-01A	SIRT2	-0.714	PTC	TCGA
TCGA-EL-A3D5-01A	SIRT2	-1.4864	PTC	TCGA
TCGA-DJ-A3V4-01A	SIRT2	-0.1326	PTC	TCGA
TCGA-BJ-A190-01A	SIRT2	-1.3536	PTC	TCGA
TCGA-DJ-A2Q7-01A	SIRT2	0.2143	PTC	TCGA
TCGA-DO-A2HM-01B	SIRT2	-0.8031	PTC	TCGA
TCGA-IM-A3U2-01A	SIRT2	-2.1196	PTC	TCGA
TCGA-DJ-A3V5-01A	SIRT2	-1.2894	PTC	TCGA
TCGA-DJ-A13O-01A	SIRT2	-0.4604	PTC	TCGA
TCGA-EM-A2P0-01A	SIRT2	-0.3873	PTC	TCGA
TCGA-EL-A3GX-01A	SIRT2	-1.1137	PTC	TCGA
TCGA-DJ-A4V5-01A	SIRT2	0.7451	PTC	TCGA
TCGA-DE-A4MC-01A	SIRT2	-1.5377	PTC	TCGA
TCGA-BJ-A0Z9-01A	SIRT2	-3.0621	PTC	TCGA
TCGA-E3-A3E1-01A	SIRT2	0.4606	PTC	TCGA
TCGA-BJ-A45K-01A	SIRT2	2.2918	PTC	TCGA
TCGA-EM-A1YD-01A	SIRT2	-1.576	PTC	TCGA
TCGA-DE-A4MA-01A	SIRT2	-1.8723	PTC	TCGA
TCGA-EM-A3OB-01A	SIRT2	4.7173	PTC	TCGA
TCGA-FY-A3R6-01A	SIRT2	0.1344	PTC	TCGA
TCGA-DJ-A4UW-01A	SIRT2	-1.2788	PTC	TCGA
TCGA-DJ-A3VK-01A	SIRT2	2.4417	PTC	TCGA
TCGA-EM-A3SY-01A	SIRT2	1.2826	PTC	TCGA
TCGA-J8-A3YG-01A	SIRT2	-0.9975	PTC	TCGA
TCGA-EL-A3T8-01A	SIRT2	-0.0261	PTC	TCGA
TCGA-EM-A2P1-01A	SIRT2	-4.6154	PTC	TCGA
TCGA-ET-A3DT-01A	SIRT2	-3.5713	PTC	TCGA
TCGA-DJ-A13V-01A	SIRT2	0.5248	PTC	TCGA
TCGA-DJ-A2Q2-01A	SIRT2	2.7334	PTC	TCGA
TCGA-ET-A2N3-01B	SIRT2	2.0942	PTC	TCGA
TCGA-BJ-A45C-01A	SIRT2	2.3418	PTC	TCGA
TCGA-BJ-A0ZG-01A	SIRT2	0.5857	PTC	TCGA
TCGA-CE-A13K-01A	SIRT2	2.7403	PTC	TCGA
TCGA-DJ-A2PX-01A	SIRT2	-1.2493	PTC	TCGA
TCGA-BJ-A3F0-01A	SIRT2	2.9367	PTC	TCGA
TCGA-DJ-A3V8-01A	SIRT2	-0.9763	PTC	TCGA
TCGA-EL-A4K2-01A	SIRT2	1.3809	PTC	TCGA
TCGA-EL-A3ZS-01A	SIRT2	-0.3058	PTC	TCGA
TCGA-BJ-A28W-01A	SIRT2	-2.0273	PTC	TCGA
TCGA-BJ-A0ZE-01A	SIRT2	2.1462	PTC	TCGA
TCGA-EL-A4K1-01A	SIRT2	-5.7883	PTC	TCGA
TCGA-EL-A3T7-01A	SIRT2	-0.3979	PTC	TCGA
TCGA-EM-A22L-01A	SIRT2	1.3266	PTC	TCGA
TCGA-EM-A1YB-01A	SIRT2	-2.7619	PTC	TCGA
TCGA-DO-A1K0-01A	SIRT2	-1.0281	PTC	TCGA
TCGA-EL-A3D1-01A	SIRT2	2.9227	PTC	TCGA
TCGA-BJ-A28V-01A	SIRT2	1.2892	PTC	TCGA
TCGA-ET-A25O-01A	SIRT2	1.2076	PTC	TCGA
TCGA-FY-A3R7-01A	SIRT2	0.0324	PTC	TCGA
TCGA-H2-A3RI-01A	SIRT2	0.5799	PTC	TCGA
TCGA-DJ-A4UR-01A	SIRT2	0.9242	PTC	TCGA
TCGA-DJ-A13L-01A	SIRT2	-1.9651	PTC	TCGA
TCGA-ET-A3BS-01A	SIRT2	-2.9432	PTC	TCGA
TCGA-EL-A3GW-01A	SIRT2	1.7984	PTC	TCGA
TCGA-EL-A3CZ-01A	SIRT2	1.6264	PTC	TCGA
TCGA-FY-A3I4-01A	SIRT2	0.8239	PTC	TCGA
TCGA-DJ-A3VL-01A	SIRT2	1.7165	PTC	TCGA
TCGA-DJ-A1QG-01A	SIRT2	-1.2201	PTC	TCGA
TCGA-EL-A3TA-01A	SIRT2	-0.305	PTC	TCGA
TCGA-DJ-A2PW-01A	SIRT2	-0.2435	PTC	TCGA
TCGA-ET-A39O-01A	SIRT2	-1.7078	PTC	TCGA
TCGA-DJ-A3UM-01A	SIRT2	-0.1744	PTC	TCGA
TCGA-BJ-A2N7-01A	SIRT2	2.6301	PTC	TCGA
TCGA-DJ-A3UK-01A	SIRT2	1.5665	PTC	TCGA
TCGA-DJ-A1QE-01A	SIRT2	-2.0278	PTC	TCGA
TCGA-DJ-A4V2-01A	SIRT2	-0.4654	PTC	TCGA
TCGA-EM-A2CJ-01A	SIRT2	3.1786	PTC	TCGA
TCGA-EL-A4K7-01A	SIRT2	0.3987	PTC	TCGA
TCGA-E8-A436-01A	SIRT2	-0.4686	PTC	TCGA
TCGA-BJ-A45F-01A	SIRT2	-0.6208	PTC	TCGA
TCGA-EL-A3GP-01A	SIRT2	-0.1216	PTC	TCGA
TCGA-E3-A3DY-01A	SIRT2	-0.5988	PTC	TCGA
TCGA-KS-A4I7-01A	SIRT2	1.1992	PTC	TCGA
TCGA-FK-A3SH-01A	SIRT2	0.7601	PTC	TCGA
TCGA-FE-A234-01A	SIRT2	-0.8493	PTC	TCGA
TCGA-ET-A25G-01A	SIRT2	-1.8574	PTC	TCGA
TCGA-BJ-A45D-01A	SIRT2	4.6014	PTC	TCGA
TCGA-H2-A26U-01A	SIRT2	-1.6051	PTC	TCGA
TCGA-BJ-A2P4-01A	SIRT2	2.5554	PTC	TCGA
TCGA-CE-A484-01A	SIRT2	1.3071	PTC	TCGA
TCGA-EM-A1CS-01A	SIRT2	-0.0652	PTC	TCGA
TCGA-EL-A3ZP-01A	SIRT2	-0.3742	PTC	TCGA
TCGA-KS-A4I5-01A	SIRT2	0.4026	PTC	TCGA
TCGA-ET-A2MY-01A	SIRT2	0.6272	PTC	TCGA
TCGA-EL-A3GV-01A	SIRT2	-0.5848	PTC	TCGA
TCGA-ET-A25N-01A	SIRT2	-0.4281	PTC	TCGA
TCGA-EL-A3CV-01A	SIRT2	-2.0374	PTC	TCGA
TCGA-EL-A3CL-01A	SIRT2	1.1148	PTC	TCGA
TCGA-EL-A3T3-01A	SIRT2	-1.8471	PTC	TCGA
TCGA-EM-A2CQ-01A	SIRT2	0.6015	PTC	TCGA
TCGA-CE-A27D-01A	SIRT2	-0.5968	PTC	TCGA
TCGA-ET-A39K-01A	SIRT2	1.239	PTC	TCGA
TCGA-EM-A3AI-01A	SIRT2	1.1478	PTC	TCGA
TCGA-DJ-A4UL-01A	SIRT2	0.8601	PTC	TCGA
TCGA-DJ-A3US-01A	SIRT2	2.0895	PTC	TCGA
TCGA-FK-A3S3-01A	SIRT2	2.0951	PTC	TCGA
TCGA-EL-A4JV-01A	SIRT2	3.0123	PTC	TCGA
TCGA-ET-A39T-01A	SIRT2	1.3835	PTC	TCGA
TCGA-GE-A2C6-01A	SIRT2	0.1844	PTC	TCGA
TCGA-FY-A3W9-01A	SIRT2	4.1088	PTC	TCGA
TCGA-DE-A69K-01A	SIRT2	2.1043	PTC	TCGA
TCGA-EM-A2CK-01A	SIRT2	0.6996	PTC	TCGA
TCGA-BJ-A0Z2-01A	SIRT2	3.2039	PTC	TCGA
TCGA-KS-A4I3-01A	SIRT2	-0.0017	PTC	TCGA
TCGA-BJ-A3PR-01A	SIRT2	-1.987	PTC	TCGA
TCGA-DJ-A4V0-01A	SIRT2	-0.6444	PTC	TCGA
TCGA-EM-A3O9-01A	SIRT2	2.1136	PTC	TCGA
TCGA-DE-A0XZ-01A	SIRT2	-0.0884	PTC	TCGA
TCGA-CE-A481-01A	SIRT2	3.2766	PTC	TCGA
TCGA-DJ-A2PT-01A	SIRT2	-1.0332	PTC	TCGA
TCGA-DJ-A1QM-01A	SIRT2	0.5617	PTC	TCGA
TCGA-DJ-A3UQ-01A	SIRT2	0.3236	PTC	TCGA
TCGA-E3-A3E5-01A	SIRT2	1.7201	PTC	TCGA
TCGA-ET-A39I-01A	SIRT2	2.8002	PTC	TCGA
TCGA-EM-A3AQ-01A	SIRT2	1.7773	PTC	TCGA
TCGA-DJ-A3UN-01A	SIRT2	2.0951	PTC	TCGA
TCGA-ET-A40Q-01A	SIRT2	-2.1082	PTC	TCGA
TCGA-EM-A1CV-01A	SIRT2	0.7693	PTC	TCGA
TCGA-EL-A3CU-01A	SIRT2	-1.3871	PTC	TCGA
TCGA-FE-A22Z-01A	SIRT2	-0.6647	PTC	TCGA
TCGA-KS-A41I-01A	SIRT2	-5.4949	PTC	TCGA
TCGA-EM-A2CS-01A	SIRT2	0.816	PTC	TCGA
TCGA-DE-A0Y2-01A	SIRT2	-0.3562	PTC	TCGA
TCGA-EL-A4KH-01A	SIRT2	1.0817	PTC	TCGA
TCGA-FE-A231-01A	SIRT2	0.9073	PTC	TCGA
TCGA-FY-A4B0-01A	SIRT2	2.3191	PTC	TCGA
TCGA-EM-A3AR-01A	SIRT2	0.0595	PTC	TCGA
TCGA-EM-A4FV-01A	SIRT2	-0.015	PTC	TCGA
TCGA-BJ-A28Z-01A	SIRT2	-2.5682	PTC	TCGA
TCGA-EM-A2CU-01A	SIRT2	2.6455	PTC	TCGA
TCGA-DE-A2OL-01A	SIRT2	2.1556	PTC	TCGA
TCGA-FK-A4UB-01A	SIRT2	-0.801	PTC	TCGA
TCGA-EM-A22Q-01A	SIRT2	2.4631	PTC	TCGA
TCGA-FY-A76V-01A	SIRT2	4.3217	PTC	TCGA
TCGA-EL-A3T0-01A	SIRT2	0.2926	PTC	TCGA
TCGA-EL-A4K9-01A	SIRT2	-0.5549	PTC	TCGA
TCGA-BJ-A0ZH-01A	SIRT2	-0.302	PTC	TCGA
TCGA-EL-A3T9-01A	SIRT2	-2.3452	PTC	TCGA
TCGA-BJ-A0ZJ-01A	SIRT2	1.5913	PTC	TCGA
TCGA-KS-A4ID-01A	SIRT2	-1.4561	PTC	TCGA
TCGA-EL-A3T2-01A	SIRT2	0.4464	PTC	TCGA
TCGA-EL-A3H1-01A	SIRT2	0.3893	PTC	TCGA
TCGA-EM-A4FR-01A	SIRT2	-0.8313	PTC	TCGA
TCGA-DJ-A2Q0-01A	SIRT2	0.3059	PTC	TCGA
TCGA-DJ-A3V7-01A	SIRT2	0.0889	PTC	TCGA
TCGA-IM-A41Z-01A	SIRT2	3.1139	PTC	TCGA
TCGA-ET-A3BP-01A	SIRT2	1.5697	PTC	TCGA
TCGA-EL-A3T6-01A	SIRT2	-3.3127	PTC	TCGA
TCGA-EL-A3ZR-01A	SIRT2	4.8703	PTC	TCGA
TCGA-CE-A485-01A	SIRT2	1.2495	PTC	TCGA
TCGA-EM-A2OX-01A	SIRT2	1.3631	PTC	TCGA
TCGA-DJ-A3UT-01A	SIRT2	1.2714	PTC	TCGA
TCGA-ET-A3DR-01A	SIRT2	0.2931	PTC	TCGA
TCGA-J8-A3YH-01A	SIRT2	1.9522	PTC	TCGA
TCGA-EL-A3TB-01A	SIRT2	3.6461	PTC	TCGA
TCGA-DJ-A3UX-01A	SIRT2	0.2686	PTC	TCGA
TCGA-DJ-A3VF-01A	SIRT2	-1.4841	PTC	TCGA
TCGA-CE-A482-01A	SIRT2	1.5451	PTC	TCGA
TCGA-E8-A44K-01A	SIRT2	-1.2456	PTC	TCGA
TCGA-EM-A2OW-01A	SIRT2	-0.9183	PTC	TCGA
TCGA-E8-A432-01A	SIRT2	2.2854	PTC	TCGA
TCGA-EL-A3GO-01A	SIRT2	-0.8895	PTC	TCGA
TCGA-BJ-A18Y-01A	SIRT2	1.5283	PTC	TCGA
TCGA-DJ-A4UT-01A	SIRT2	1.6786	PTC	TCGA
TCGA-DJ-A2Q3-01A	SIRT2	-0.8756	PTC	TCGA
TCGA-FE-A230-01A	SIRT2	-3.4841	PTC	TCGA
TCGA-EM-A3FO-01A	SIRT2	-0.8394	PTC	TCGA
TCGA-DJ-A2Q6-01A	SIRT2	-0.4174	PTC	TCGA
TCGA-EL-A4KD-01A	SIRT2	1.6992	PTC	TCGA
TCGA-FK-A3SE-01A	SIRT2	0.8565	PTC	TCGA
TCGA-BJ-A192-01A	SIRT2	0.625	PTC	TCGA
TCGA-DJ-A2QA-01A	SIRT2	-0.5469	PTC	TCGA
TCGA-L6-A4EU-01A	SIRT2	-0.8358	PTC	TCGA
TCGA-BJ-A28X-01A	SIRT2	-0.7768	PTC	TCGA
TCGA-EM-A2P2-01A	SIRT2	1.1955	PTC	TCGA
TCGA-ET-A3DV-01A	SIRT2	1.1892	PTC	TCGA
TCGA-EM-A4FF-01A	SIRT2	-0.8618	PTC	TCGA
TCGA-EM-A3FP-01A	SIRT2	-1.1636	PTC	TCGA
TCGA-DJ-A3V0-01A	SIRT2	-0.5859	PTC	TCGA
TCGA-BJ-A45G-01A	SIRT2	2.1124	PTC	TCGA
TCGA-DE-A0Y3-01B	SIRT2	-0.6109	PTC	TCGA
TCGA-QD-A8IV-01A	SIRT2	0.0889	PTC	TCGA
TCGA-FY-A3BL-01A	SIRT2	-0.791	PTC	TCGA
TCGA-EM-A22J-01A	SIRT2	0.8239	PTC	TCGA
TCGA-FE-A235-01A	SIRT2	2.2596	PTC	TCGA
TCGA-EM-A3FJ-01A	SIRT2	0.4427	PTC	TCGA
TCGA-BJ-A45I-01A	SIRT2	-1.1758	PTC	TCGA
TCGA-DJ-A3UR-01A	SIRT2	0.3806	PTC	TCGA
TCGA-EM-A4G1-01A	SIRT2	0.9722	PTC	TCGA
TCGA-DJ-A13P-01A	SIRT2	1.137	PTC	TCGA
TCGA-ET-A39L-01A	SIRT2	1.2213	PTC	TCGA
TCGA-FY-A3YR-01A	SIRT2	-3.0475	PTC	TCGA
TCGA-E8-A413-01A	SIRT2	-0.9863	PTC	TCGA
TCGA-EM-A3AJ-01A	SIRT2	2.4456	PTC	TCGA
TCGA-DJ-A2PO-01A	SIRT2	1.0289	PTC	TCGA
TCGA-EM-A2OY-01A	SIRT2	-0.2062	PTC	TCGA
TCGA-FY-A3R9-01A	SIRT2	-0.5033	PTC	TCGA
TCGA-IM-A3U3-01A	SIRT2	1.1709	PTC	TCGA
TCGA-EL-A3ZL-01A	SIRT2	-2.2115	PTC	TCGA
TCGA-EM-A4FO-01A	SIRT2	-1.3855	PTC	TCGA
TCGA-E8-A418-01A	SIRT2	0.5249	PTC	TCGA
TCGA-E8-A434-01A	SIRT2	0.8927	PTC	TCGA
TCGA-MK-A4N7-01A	SIRT2	-0.8561	PTC	TCGA
TCGA-EL-A3MZ-01A	SIRT2	-2.6726	PTC	TCGA
TCGA-E8-A438-01A	SIRT2	2.4976	PTC	TCGA
TCGA-EM-A4FN-01A	SIRT2	-1.6273	PTC	TCGA
TCGA-ET-A3DQ-01A	SIRT2	2.0232	PTC	TCGA
TCGA-EL-A3MW-01A	SIRT2	0.2866	PTC	TCGA
TCGA-J8-A3O1-01A	SIRT2	-2.1	PTC	TCGA
TCGA-DJ-A3V2-01A	SIRT2	-1.0426	PTC	TCGA
TCGA-ET-A25M-01A	SIRT2	0.0883	PTC	TCGA
TCGA-FK-A3SG-01A	SIRT2	0.6635	PTC	TCGA
TCGA-EM-A3FM-01A	SIRT2	-1.0372	PTC	TCGA
TCGA-E8-A417-01A	SIRT2	-0.3825	PTC	TCGA
TCGA-EM-A3O8-01A	SIRT2	2.3677	PTC	TCGA
TCGA-EL-A3T1-01A	SIRT2	-1.2759	PTC	TCGA
TCGA-E8-A2EA-01A	SIRT2	-1.4864	PTC	TCGA
TCGA-ET-A39R-01A	SIRT2	1.0027	PTC	TCGA
TCGA-L6-A4EP-01A	SIRT2	0.2208	PTC	TCGA
TCGA-DJ-A1QQ-01A	SIRT2	-0.1883	PTC	TCGA
TCGA-DE-A69J-01A	SIRT2	0.4918	PTC	TCGA
TCGA-E8-A419-01A	SIRT2	-4.8832	PTC	TCGA
TCGA-DJ-A2PS-01A	SIRT2	0.5117	PTC	TCGA
TCGA-DE-A4M8-01A	SIRT2	-2.695	PTC	TCGA
TCGA-FE-A3PC-01A	SIRT2	-3.3008	PTC	TCGA
TCGA-BJ-A28T-01A	SIRT2	-2.2204	PTC	TCGA
TCGA-DJ-A3UZ-01A	SIRT2	1.5923	PTC	TCGA
TCGA-DJ-A3VB-01A	SIRT2	-1.9594	PTC	TCGA
TCGA-FY-A2QD-01A	SIRT2	0.9328	PTC	TCGA
TCGA-EL-A3GR-01A	SIRT2	-0.2642	PTC	TCGA
TCGA-DJ-A2QB-01A	SIRT2	1.3131	PTC	TCGA
TCGA-DJ-A4V4-01A	SIRT2	-0.9155	PTC	TCGA
TCGA-DJ-A13M-01A	SIRT2	1.8974	PTC	TCGA
TCGA-BJ-A3EZ-01A	SIRT2	-1.9776	PTC	TCGA
TCGA-EM-A22N-01A	SIRT2	-1.4846	PTC	TCGA
TCGA-E8-A415-01A	SIRT2	0.3237	PTC	TCGA
TCGA-DJ-A3VG-01A	SIRT2	2.357	PTC	TCGA
TCGA-FY-A3R8-01A	SIRT2	0.3113	PTC	TCGA
TCGA-ET-A3DU-01A	SIRT2	-3.8841	PTC	TCGA
TCGA-EM-A2P3-01A	SIRT2	-0.807	PTC	TCGA
TCGA-EM-A2CT-01A	SIRT2	3.3261	PTC	TCGA
TCGA-ET-A40S-01A	SIRT2	1.3667	PTC	TCGA
TCGA-DE-A4MD-01A	SIRT2	0.9187	PTC	TCGA
TCGA-J8-A3YE-01A	SIRT2	-1.8014	PTC	TCGA
TCGA-EM-A3FL-01A	SIRT2	-0.156	PTC	TCGA
TCGA-IM-A3ED-01A	SIRT2	-1.3193	PTC	TCGA
TCGA-EM-A3ST-01A	SIRT2	2.4005	PTC	TCGA
TCGA-BJ-A4O9-01A	SIRT2	1.7013	PTC	TCGA
TCGA-EL-A3GU-01A	SIRT2	-2.5521	PTC	TCGA
TCGA-IM-A420-01A	SIRT2	-1.9765	PTC	TCGA
TCGA-EM-A22K-01A	SIRT2	0.8057	PTC	TCGA
TCGA-CE-A3ME-01A	SIRT2	0.0597	PTC	TCGA
TCGA-DJ-A3VE-01A	SIRT2	-2.0358	PTC	TCGA
TCGA-ET-A39S-01A	SIRT2	1.3343	PTC	TCGA
[truncated: 3,533 more rows]

## Sheet: 04a_TCGA_expression
TCGA-THCA expression (log2 TPM+1)
Columns = TCGA barcodes. 59 NT (Normal) + 505 TP + 8 TM.
Unnamed: 0	TCGA-EM-A1CW-01A	TCGA-EL-A3ZN-01A	TCGA-DJ-A4UP-01A	TCGA-EM-A3AO-01A	TCGA-EL-A4KI-01A	TCGA-EL-A3ZG-01A	TCGA-DJ-A2PR-01A	TCGA-BJ-A3PT-01A	TCGA-DJ-A4UQ-01A	TCGA-EL-A3ZG-11A	TCGA-ET-A40T-01A	TCGA-ET-A3BW-01A	TCGA-DJ-A3VA-01A	TCGA-DJ-A2Q5-01A	TCGA-EL-A3ZH-11A	TCGA-DJ-A3VI-01A	TCGA-ET-A3DP-01A	TCGA-EL-A3CM-01A	TCGA-DJ-A3VM-01A	TCGA-MK-A4N9-01A	TCGA-BJ-A191-01A	TCGA-EM-A3O3-01A	TCGA-EL-A3N3-11A	TCGA-DJ-A3UY-01A	TCGA-J8-A3O2-01A	TCGA-FE-A3PB-01A	TCGA-BJ-A18Z-01A	TCGA-EM-A2CO-01A	TCGA-EL-A3ZM-01A	TCGA-DE-A3KN-01A	TCGA-BJ-A0Z5-01A	TCGA-EM-A4FM-01A	TCGA-ET-A25I-01A	TCGA-DO-A1JZ-11A	TCGA-EM-A3SX-01A	TCGA-BJ-A2N9-01A	TCGA-DJ-A13T-01A	TCGA-EM-A3AL-01A	TCGA-DJ-A2Q9-01A	TCGA-EL-A4K0-01A	TCGA-EM-A4FK-01A	TCGA-ET-A25P-01A	TCGA-BJ-A4O8-01A	TCGA-EL-A3ZH-01A	TCGA-ET-A3DP-11A	TCGA-EL-A3GY-01A	TCGA-ET-A40R-01A	TCGA-EL-A3CR-01A	TCGA-EM-A22P-01A
SIRT1	4.16	4.4494	4.6831	3.4111	2.9173	4.5842	5.776	4.1219	5.0973	4.2454	4.4299	5.4553	4.9378	4.6317	5.0268	4.2374	4.8257	4.4311	4.3187	4.8969	5.1183	3.8103	5.3268	4.676	5.2215	3.8793	4.566	3.3707	3.2156	3.9674	4.0778	3.5665	3.4447	4.8599	5.1886	3.1702	5.3453	4.6466	4.9147	4.8765	5.2929	4.7585	4.3698	4.5348	5.6743	5.111	4.1542	3.7037	5.1255
SIRT2	5.4625	5.6193	5.4952	5.0708	6.2514	5.3348	5.4971	5.5211	5.6061	4.9835	5.4461	5.4468	4.9845	4.91	5.037	4.9458	5.1934	4.775	5.4973	5.2343	5.4701	4.5893	5.0777	5.2146	5.1108	4.562	5.0354	4.8061	4.3621	5.8933	5.1416	4.7762	4.8459	5.2511	5.1529	4.6841	5.2502	5.4191	4.8436	5.1941	5.9571	6.0903	5.1549	5.6738	5.1667	5.0801	5.3319	4.9181	5.2562
SIRT3	3.87	4.4182	4.5566	4.0447	4.0538	4.5119	4.8518	4.2887	4.7498	4.1664	4.8905	5.044	4.5852	4.7974	4.4763	4.2229	4.8977	4.2582	3.9424	5.5897	4.7182	3.9933	4.344	4.3135	4.808	3.8627	4.3976	3.3762	4.0247	4.501	4.405	3.9795	3.0305	4.6453	5.2019	4.1404	5.0498	4.6413	3.7362	4.8116	4.3441	4.7919	4.6598	4.8557	4.4076	4.477	4.2936	4.0914	4.6943
SIRT4	2.4717	1.9494	2.0952	1.7025	2.8941	2.6392	2.0382	2.5107	2.8663	2.9325	2.3694	2.7659	2.232	2.2278	2.5689	1.6872	0.7569	1.442	2.235	2.4288	2.5786	1.8115	2.4507	2.3331	2.3135	1.7984	2.0392	1.9499	1.2387	2.3908	2.363	1.313	1.9265	1.7343	2.5971	2.8345	1.5684	3.2406	1.931	1.4292	2.7221	3.1333	1.8254	2.5793	2.244	1.6785	2.455	1.3743	2.6338
SIRT5	3.7708	3.7772	3.8565	3.2373	3.2243	3.84	3.7857	3.5809	4.0238	3.8014	3.634	4.0572	3.8205	3.4649	3.8201	3.6595	3.72	3.1748	3.2302	4.1884	4.1482	2.3512	3.5958	3.584	4.0901	3.0262	3.4206	3.5186	2.8706	3.8951	3.2833	3.0718	3.092	3.6397	4.0221	3.5459	3.7751	4.042	3.3169	3.9649	4.8186	3.7692	3.4249	4.0506	3.8966	3.753	3.8195	2.7145	3.5966
SIRT6	4.0544	4.825	5.0366	4.7692	6.3158	4.7588	5.0537	4.9076	5.1937	4.529	5.1499	5.0585	4.5557	4.7611	4.4954	4.1533	4.6856	4.3789	4.0351	5.1837	5.1274	5.1848	4.0943	4.3684	4.5952	4.6293	4.839	3.8098	5.3218	4.9818	4.3612	4.8724	3.8077	4.3824	4.793	4.5305	4.7868	5.0149	4.6439	4.712	5.1318	4.9317	4.8991	4.7386	3.975	4.8136	5.1139	5.0231	4.8719
SIRT7	2.5877	3.8743	3.7136	2.9838	4.6365	3.5484	3.6936	3.4403	3.8669	3.3284	3.9235	3.8333	3.6819	3.4076	3.3982	3.2141	2.9998	2.6439	2.9773	3.8382	3.7654	3.779	3.2956	3.2243	3.8766	3.0164	3.3637	2.4465	3.878	3.5182	3.0422	3.0545	2.2902	2.932	3.9421	2.9135	3.3155	3.184	3.3085	3.6848	3.7775	4.0284	3.6485	4.2445	2.654	3.286	3.8892	3.3262	3.7744
[truncated: 523 more columns]

## Sheet: 04b_TCGA_metadata
TCGA-THCA metadata
sample_id	sample_type_code	sample_type	shortLetterCode
TCGA-EM-A1CW-01A	1	Primary Tumor	TP
TCGA-EL-A3ZN-01A	1	Primary Tumor	TP
TCGA-DJ-A4UP-01A	1	Primary Tumor	TP
TCGA-EM-A3AO-01A	1	Primary Tumor	TP
TCGA-EL-A4KI-01A	1	Primary Tumor	TP
TCGA-EL-A3ZG-01A	1	Primary Tumor	TP
TCGA-DJ-A2PR-01A	1	Primary Tumor	TP
TCGA-BJ-A3PT-01A	1	Primary Tumor	TP
TCGA-DJ-A4UQ-01A	1	Primary Tumor	TP
TCGA-EL-A3ZG-11A	11	Solid Tissue Normal	NT
TCGA-ET-A40T-01A	1	Primary Tumor	TP
TCGA-ET-A3BW-01A	1	Primary Tumor	TP
TCGA-DJ-A3VA-01A	1	Primary Tumor	TP
TCGA-DJ-A2Q5-01A	1	Primary Tumor	TP
TCGA-EL-A3ZH-11A	11	Solid Tissue Normal	NT
TCGA-DJ-A3VI-01A	1	Primary Tumor	TP
TCGA-ET-A3DP-01A	1	Primary Tumor	TP
TCGA-EL-A3CM-01A	1	Primary Tumor	TP
TCGA-DJ-A3VM-01A	1	Primary Tumor	TP
TCGA-MK-A4N9-01A	1	Primary Tumor	TP
TCGA-BJ-A191-01A	1	Primary Tumor	TP
TCGA-EM-A3O3-01A	1	Primary Tumor	TP
TCGA-EL-A3N3-11A	11	Solid Tissue Normal	NT
TCGA-DJ-A3UY-01A	1	Primary Tumor	TP
TCGA-J8-A3O2-01A	1	Primary Tumor	TP
TCGA-FE-A3PB-01A	1	Primary Tumor	TP
TCGA-BJ-A18Z-01A	1	Primary Tumor	TP
TCGA-EM-A2CO-01A	1	Primary Tumor	TP
TCGA-EL-A3ZM-01A	1	Primary Tumor	TP
TCGA-DE-A3KN-01A	1	Primary Tumor	TP
TCGA-BJ-A0Z5-01A	1	Primary Tumor	TP
TCGA-EM-A4FM-01A	1	Primary Tumor	TP
TCGA-ET-A25I-01A	1	Primary Tumor	TP
TCGA-DO-A1JZ-11A	11	Solid Tissue Normal	NT
TCGA-EM-A3SX-01A	1	Primary Tumor	TP
TCGA-BJ-A2N9-01A	1	Primary Tumor	TP
TCGA-DJ-A13T-01A	1	Primary Tumor	TP
TCGA-EM-A3AL-01A	1	Primary Tumor	TP
TCGA-DJ-A2Q9-01A	1	Primary Tumor	TP
TCGA-EL-A4K0-01A	1	Primary Tumor	TP
TCGA-EM-A4FK-01A	1	Primary Tumor	TP
TCGA-ET-A25P-01A	1	Primary Tumor	TP
TCGA-BJ-A4O8-01A	1	Primary Tumor	TP
TCGA-EL-A3ZH-01A	1	Primary Tumor	TP
TCGA-ET-A3DP-11A	11	Solid Tissue Normal	NT
TCGA-EL-A3GY-01A	1	Primary Tumor	TP
TCGA-ET-A40R-01A	1	Primary Tumor	TP
TCGA-EL-A3CR-01A	1	Primary Tumor	TP
TCGA-EM-A22P-01A	1	Primary Tumor	TP
TCGA-E8-A414-01A	1	Primary Tumor	TP
TCGA-EL-A3GS-01A	1	Primary Tumor	TP
TCGA-ET-A4KQ-01A	1	Primary Tumor	TP
TCGA-E8-A437-01A	1	Primary Tumor	TP
TCGA-MK-A84Z-01A	1	Primary Tumor	TP
TCGA-EM-A2CM-01A	1	Primary Tumor	TP
TCGA-EM-A2CL-01A	1	Primary Tumor	TP
TCGA-E8-A44M-01A	1	Primary Tumor	TP
TCGA-J8-A4HY-01A	1	Primary Tumor	TP
TCGA-BJ-A0Z3-01A	1	Primary Tumor	TP
TCGA-EL-A3CS-01A	1	Primary Tumor	TP
TCGA-EM-A3FR-01A	1	Primary Tumor	TP
TCGA-BJ-A0ZF-01A	1	Primary Tumor	TP
TCGA-DJ-A3V9-01A	1	Primary Tumor	TP
TCGA-H2-A3RH-01A	1	Primary Tumor	TP
TCGA-J8-A3O2-06A	6	Metastatic	TM
TCGA-DJ-A2PP-01A	1	Primary Tumor	TP
TCGA-FE-A3PA-01A	1	Primary Tumor	TP
TCGA-DJ-A3UV-01A	1	Primary Tumor	TP
TCGA-ET-A25R-01A	1	Primary Tumor	TP
TCGA-EM-A1YC-11A	11	Solid Tissue Normal	NT
TCGA-DJ-A2PU-01A	1	Primary Tumor	TP
TCGA-DO-A1JZ-01A	1	Primary Tumor	TP
TCGA-EM-A3SZ-01A	1	Primary Tumor	TP
TCGA-ET-A39J-01A	1	Primary Tumor	TP
TCGA-EL-A3H3-01A	1	Primary Tumor	TP
TCGA-EL-A3N2-01A	1	Primary Tumor	TP
TCGA-FK-A3SD-01A	1	Primary Tumor	TP
TCGA-FE-A3PD-01A	1	Primary Tumor	TP
TCGA-DJ-A13W-01A	1	Primary Tumor	TP
TCGA-BJ-A45E-01A	1	Primary Tumor	TP
TCGA-IM-A4EB-01A	1	Primary Tumor	TP
TCGA-EM-A3O6-01A	1	Primary Tumor	TP
TCGA-EL-A3ZQ-01A	1	Primary Tumor	TP
TCGA-EL-A3ZO-01A	1	Primary Tumor	TP
TCGA-ET-A3DW-01A	1	Primary Tumor	TP
TCGA-CE-A3MD-01A	1	Primary Tumor	TP
TCGA-EM-A1CW-11A	11	Solid Tissue Normal	NT
TCGA-DJ-A2QC-01A	1	Primary Tumor	TP
TCGA-KS-A41J-01A	1	Primary Tumor	TP
TCGA-EL-A3D6-01A	1	Primary Tumor	TP
TCGA-EM-A1CT-11A	11	Solid Tissue Normal	NT
TCGA-H2-A2K9-11A	11	Solid Tissue Normal	NT
TCGA-EM-A3OA-01A	1	Primary Tumor	TP
TCGA-DJ-A3UP-01A	1	Primary Tumor	TP
TCGA-BJ-A2N9-11A	11	Solid Tissue Normal	NT
TCGA-EM-A3AK-01A	1	Primary Tumor	TP
TCGA-FY-A40L-01A	1	Primary Tumor	TP
TCGA-EM-A2OV-01A	1	Primary Tumor	TP
TCGA-E8-A242-01A	1	Primary Tumor	TP
TCGA-BJ-A28S-01A	1	Primary Tumor	TP
TCGA-J8-A3O0-01A	1	Primary Tumor	TP
TCGA-FY-A3RA-01A	1	Primary Tumor	TP
TCGA-EL-A3ZT-01A	1	Primary Tumor	TP
TCGA-EL-A3CT-01A	1	Primary Tumor	TP
TCGA-BJ-A0ZA-01A	1	Primary Tumor	TP
TCGA-BJ-A3PU-11A	11	Solid Tissue Normal	NT
TCGA-FY-A3TY-01A	1	Primary Tumor	TP
TCGA-BJ-A3PU-01A	1	Primary Tumor	TP
TCGA-EL-A3GQ-01A	1	Primary Tumor	TP
TCGA-EM-A3FN-01A	1	Primary Tumor	TP
TCGA-EM-A1YA-01A	1	Primary Tumor	TP
TCGA-EM-A4FU-01A	1	Primary Tumor	TP
TCGA-DJ-A2PZ-01A	1	Primary Tumor	TP
TCGA-ET-A3BQ-01B	1	Primary Tumor	TP
TCGA-EM-A4FQ-01A	1	Primary Tumor	TP
TCGA-FE-A232-01A	1	Primary Tumor	TP
TCGA-FY-A3WA-01A	1	Primary Tumor	TP
TCGA-FY-A4B4-01A	1	Primary Tumor	TP
TCGA-BJ-A28R-11A	11	Solid Tissue Normal	NT
TCGA-ET-A3DS-01A	1	Primary Tumor	TP
TCGA-J8-A42S-01A	1	Primary Tumor	TP
TCGA-ET-A2MX-11C	11	Solid Tissue Normal	NT
TCGA-EM-A3AN-01A	1	Primary Tumor	TP
TCGA-EL-A3D4-01A	1	Primary Tumor	TP
TCGA-E3-A3E3-01A	1	Primary Tumor	TP
TCGA-EM-A1CU-11A	11	Solid Tissue Normal	NT
TCGA-KS-A4I9-01A	1	Primary Tumor	TP
TCGA-FY-A3TY-11A	11	Solid Tissue Normal	NT
TCGA-ET-A2MX-01A	1	Primary Tumor	TP
TCGA-DE-A4MB-01A	1	Primary Tumor	TP
TCGA-KS-A4IC-01A	1	Primary Tumor	TP
TCGA-EL-A4JW-01A	1	Primary Tumor	TP
TCGA-J8-A3YD-01A	1	Primary Tumor	TP
TCGA-E3-A3E0-01A	1	Primary Tumor	TP
TCGA-ET-A25J-01A	1	Primary Tumor	TP
TCGA-FY-A3I5-01B	1	Primary Tumor	TP
TCGA-BJ-A28R-01A	1	Primary Tumor	TP
TCGA-ET-A25K-01A	1	Primary Tumor	TP
TCGA-EL-A3GZ-01A	1	Primary Tumor	TP
TCGA-IM-A3EB-01A	1	Primary Tumor	TP
TCGA-EL-A3CY-01A	1	Primary Tumor	TP
TCGA-FE-A236-01A	1	Primary Tumor	TP
TCGA-ET-A3DW-11A	11	Solid Tissue Normal	NT
TCGA-ET-A39P-01A	1	Primary Tumor	TP
TCGA-EL-A3ZK-11A	11	Solid Tissue Normal	NT
TCGA-FY-A40N-01A	1	Primary Tumor	TP
TCGA-EL-A3CN-01A	1	Primary Tumor	TP
TCGA-KS-A41L-01A	1	Primary Tumor	TP
TCGA-E8-A433-01A	1	Primary Tumor	TP
TCGA-DJ-A3V6-01A	1	Primary Tumor	TP
TCGA-DJ-A1QI-01A	1	Primary Tumor	TP
TCGA-EL-A3ZQ-11A	11	Solid Tissue Normal	NT
TCGA-DJ-A13X-01A	1	Primary Tumor	TP
TCGA-EL-A3ZO-11A	11	Solid Tissue Normal	NT
TCGA-EL-A3ZK-01A	1	Primary Tumor	TP
TCGA-ET-A25L-01A	1	Primary Tumor	TP
TCGA-EL-A4JZ-01A	1	Primary Tumor	TP
TCGA-ET-A2N4-01A	1	Primary Tumor	TP
TCGA-ET-A3BU-01A	1	Primary Tumor	TP
TCGA-DJ-A13R-01A	1	Primary Tumor	TP
TCGA-KS-A41L-11A	11	Solid Tissue Normal	NT
TCGA-EM-A4FH-01A	1	Primary Tumor	TP
TCGA-BJ-A45J-01A	1	Primary Tumor	TP
TCGA-BJ-A0ZC-01A	1	Primary Tumor	TP
TCGA-BJ-A2N8-01A	1	Primary Tumor	TP
TCGA-BJ-A2N8-11A	11	Solid Tissue Normal	NT
TCGA-ET-A4KN-01A	1	Primary Tumor	TP
TCGA-FY-A40M-01A	1	Primary Tumor	TP
TCGA-EM-A22O-01A	1	Primary Tumor	TP
TCGA-BJ-A45H-01A	1	Primary Tumor	TP
TCGA-KS-A4I1-01A	1	Primary Tumor	TP
TCGA-ET-A2N5-01A	1	Primary Tumor	TP
TCGA-ET-A3DO-01A	1	Primary Tumor	TP
TCGA-EM-A3AP-01A	1	Primary Tumor	TP
TCGA-EM-A3FK-01A	1	Primary Tumor	TP
TCGA-EM-A1YC-01A	1	Primary Tumor	TP
TCGA-DJ-A3V3-01A	1	Primary Tumor	TP
TCGA-EL-A3T3-11A	11	Solid Tissue Normal	NT
TCGA-BJ-A0Z0-01A	1	Primary Tumor	TP
TCGA-EL-A4JX-01A	1	Primary Tumor	TP
TCGA-EL-A3MY-01A	1	Primary Tumor	TP
TCGA-FE-A237-01A	1	Primary Tumor	TP
TCGA-DE-A7U5-01A	1	Primary Tumor	TP
TCGA-EM-A2OZ-01A	1	Primary Tumor	TP
TCGA-DJ-A1QN-01A	1	Primary Tumor	TP
TCGA-KS-A41J-11A	11	Solid Tissue Normal	NT
TCGA-EM-A1CT-01A	1	Primary Tumor	TP
TCGA-ET-A2N0-01A	1	Primary Tumor	TP
TCGA-H2-A2K9-01A	1	Primary Tumor	TP
TCGA-EM-A2CR-01A	1	Primary Tumor	TP
TCGA-EL-A3N2-11A	11	Solid Tissue Normal	NT
TCGA-EL-A3CP-01A	1	Primary Tumor	TP
TCGA-EM-A3O7-01A	1	Primary Tumor	TP
TCGA-EM-A2CP-01A	1	Primary Tumor	TP
TCGA-EL-A3GZ-11A	11	Solid Tissue Normal	NT
TCGA-ET-A3BN-01A	1	Primary Tumor	TP
TCGA-ET-A3BO-01A	1	Primary Tumor	TP
TCGA-J8-A3NZ-01A	1	Primary Tumor	TP
TCGA-DJ-A3UU-01A	1	Primary Tumor	TP
TCGA-DJ-A1QH-01A	1	Primary Tumor	TP
TCGA-BJ-A290-11A	11	Solid Tissue Normal	NT
TCGA-J8-A4HW-01A	1	Primary Tumor	TP
TCGA-J8-A4HW-06A	6	Metastatic	TM
TCGA-L6-A4ET-01A	1	Primary Tumor	TP
TCGA-EL-A3H2-01A	1	Primary Tumor	TP
TCGA-EL-A3H2-11A	11	Solid Tissue Normal	NT
TCGA-J8-A3YF-01A	1	Primary Tumor	TP
TCGA-EL-A4K6-01A	1	Primary Tumor	TP
TCGA-FY-A3NP-01A	1	Primary Tumor	TP
TCGA-EL-A3N3-01A	1	Primary Tumor	TP
TCGA-FY-A4B3-01A	1	Primary Tumor	TP
TCGA-BJ-A290-01A	1	Primary Tumor	TP
TCGA-EL-A4K4-01A	1	Primary Tumor	TP
TCGA-EL-A3CW-01A	1	Primary Tumor	TP
TCGA-EL-A3ZM-11A	11	Solid Tissue Normal	NT
TCGA-DJ-A3UW-01A	1	Primary Tumor	TP
TCGA-EL-A3D0-01A	1	Primary Tumor	TP
TCGA-BJ-A291-01A	1	Primary Tumor	TP
TCGA-ET-A3BV-01A	1	Primary Tumor	TP
TCGA-EL-A3D5-01A	1	Primary Tumor	TP
TCGA-DJ-A3V4-01A	1	Primary Tumor	TP
TCGA-BJ-A190-01A	1	Primary Tumor	TP
TCGA-DJ-A2Q7-01A	1	Primary Tumor	TP
TCGA-GE-A2C6-11A	11	Solid Tissue Normal	NT
TCGA-DO-A2HM-01B	1	Primary Tumor	TP
TCGA-IM-A3U2-01A	1	Primary Tumor	TP
TCGA-DJ-A3V5-01A	1	Primary Tumor	TP
TCGA-DJ-A13O-01A	1	Primary Tumor	TP
TCGA-EM-A2P0-01A	1	Primary Tumor	TP
TCGA-EL-A3GX-01A	1	Primary Tumor	TP
TCGA-DJ-A4V5-01A	1	Primary Tumor	TP
TCGA-DE-A4MC-01A	1	Primary Tumor	TP
TCGA-BJ-A0Z9-01A	1	Primary Tumor	TP
TCGA-EL-A3T0-11A	11	Solid Tissue Normal	NT
TCGA-E3-A3E1-01A	1	Primary Tumor	TP
TCGA-BJ-A45K-01A	1	Primary Tumor	TP
TCGA-EM-A1YD-01A	1	Primary Tumor	TP
TCGA-DE-A4MA-01A	1	Primary Tumor	TP
TCGA-EM-A3OB-01A	1	Primary Tumor	TP
TCGA-FY-A3R6-01A	1	Primary Tumor	TP
TCGA-DJ-A4UW-01A	1	Primary Tumor	TP
TCGA-DJ-A3VK-01A	1	Primary Tumor	TP
TCGA-EM-A3SY-01A	1	Primary Tumor	TP
TCGA-EL-A3T8-11A	11	Solid Tissue Normal	NT
TCGA-EL-A3ZR-11A	11	Solid Tissue Normal	NT
TCGA-J8-A3YG-01A	1	Primary Tumor	TP
TCGA-EL-A3T8-01A	1	Primary Tumor	TP
TCGA-EM-A2P1-01A	1	Primary Tumor	TP
TCGA-ET-A3DT-01A	1	Primary Tumor	TP
TCGA-DJ-A13V-01A	1	Primary Tumor	TP
TCGA-DJ-A2Q2-01A	1	Primary Tumor	TP
TCGA-ET-A2N3-01B	1	Primary Tumor	TP
TCGA-BJ-A45C-01A	1	Primary Tumor	TP
TCGA-BJ-A0ZG-01A	1	Primary Tumor	TP
TCGA-CE-A13K-01A	1	Primary Tumor	TP
TCGA-DJ-A2PX-01A	1	Primary Tumor	TP
TCGA-BJ-A3F0-01A	1	Primary Tumor	TP
TCGA-DJ-A3V8-01A	1	Primary Tumor	TP
TCGA-EL-A4K2-01A	1	Primary Tumor	TP
TCGA-EL-A3ZS-01A	1	Primary Tumor	TP
TCGA-BJ-A28W-01A	1	Primary Tumor	TP
TCGA-BJ-A0ZE-01A	1	Primary Tumor	TP
TCGA-EL-A4K1-01A	1	Primary Tumor	TP
TCGA-EL-A3T7-01A	1	Primary Tumor	TP
TCGA-EM-A22L-01A	1	Primary Tumor	TP
TCGA-EM-A1YB-01A	1	Primary Tumor	TP
TCGA-DO-A1K0-01A	1	Primary Tumor	TP
TCGA-EL-A3D1-01A	1	Primary Tumor	TP
TCGA-BJ-A28V-01A	1	Primary Tumor	TP
TCGA-ET-A25O-01A	1	Primary Tumor	TP
TCGA-FY-A3R7-01A	1	Primary Tumor	TP
TCGA-H2-A3RI-01A	1	Primary Tumor	TP
TCGA-H2-A3RI-11A	11	Solid Tissue Normal	NT
TCGA-DJ-A4UR-01A	1	Primary Tumor	TP
TCGA-DJ-A13L-01A	1	Primary Tumor	TP
TCGA-ET-A3BS-01A	1	Primary Tumor	TP
TCGA-EL-A3GW-01A	1	Primary Tumor	TP
TCGA-DE-A4MD-06A	6	Metastatic	TM
TCGA-EL-A3CZ-01A	1	Primary Tumor	TP
TCGA-FY-A3I4-01A	1	Primary Tumor	TP
TCGA-DJ-A3VL-01A	1	Primary Tumor	TP
TCGA-DJ-A1QG-01A	1	Primary Tumor	TP
TCGA-EL-A3TA-11A	11	Solid Tissue Normal	NT
TCGA-EL-A3TA-01A	1	Primary Tumor	TP
TCGA-DJ-A2PW-01A	1	Primary Tumor	TP
TCGA-ET-A39O-01A	1	Primary Tumor	TP
TCGA-DJ-A3UM-01A	1	Primary Tumor	TP
TCGA-BJ-A2N7-01A	1	Primary Tumor	TP
TCGA-BJ-A2N7-11A	11	Solid Tissue Normal	NT
TCGA-EM-A3ST-11A	11	Solid Tissue Normal	NT
TCGA-DJ-A3UK-01A	1	Primary Tumor	TP
TCGA-DJ-A1QE-01A	1	Primary Tumor	TP
TCGA-DJ-A4V2-01A	1	Primary Tumor	TP
TCGA-EM-A2CJ-01A	1	Primary Tumor	TP
TCGA-EL-A4K7-01A	1	Primary Tumor	TP
TCGA-E8-A436-01A	1	Primary Tumor	TP
TCGA-BJ-A45F-01A	1	Primary Tumor	TP
TCGA-EL-A3GP-01A	1	Primary Tumor	TP
TCGA-EL-A3ZL-11A	11	Solid Tissue Normal	NT
TCGA-E3-A3DY-01A	1	Primary Tumor	TP
TCGA-KS-A4I7-01A	1	Primary Tumor	TP
TCGA-FK-A3SH-01A	1	Primary Tumor	TP
TCGA-FE-A234-01A	1	Primary Tumor	TP
TCGA-ET-A25G-01A	1	Primary Tumor	TP
TCGA-BJ-A45D-01A	1	Primary Tumor	TP
TCGA-H2-A26U-01A	1	Primary Tumor	TP
TCGA-BJ-A2P4-01A	1	Primary Tumor	TP
TCGA-CE-A484-01A	1	Primary Tumor	TP
TCGA-EM-A1CS-01A	1	Primary Tumor	TP
TCGA-EL-A3ZP-01A	1	Primary Tumor	TP
TCGA-KS-A4I5-01A	1	Primary Tumor	TP
TCGA-ET-A2MY-01A	1	Primary Tumor	TP
TCGA-EL-A3GV-01A	1	Primary Tumor	TP
TCGA-ET-A25N-01A	1	Primary Tumor	TP
TCGA-EL-A3CV-01A	1	Primary Tumor	TP
TCGA-EL-A3CL-01A	1	Primary Tumor	TP
TCGA-EL-A3T3-01A	1	Primary Tumor	TP
TCGA-EM-A2CQ-01A	1	Primary Tumor	TP
TCGA-CE-A27D-01A	1	Primary Tumor	TP
TCGA-ET-A39K-01A	1	Primary Tumor	TP
TCGA-EM-A3AI-01A	1	Primary Tumor	TP
TCGA-DJ-A4UL-01A	1	Primary Tumor	TP
TCGA-DJ-A3US-01A	1	Primary Tumor	TP
TCGA-FK-A3S3-01A	1	Primary Tumor	TP
TCGA-EL-A4JV-01A	1	Primary Tumor	TP
TCGA-EL-A3MY-11A	11	Solid Tissue Normal	NT
TCGA-ET-A39T-01A	1	Primary Tumor	TP
TCGA-KS-A41I-11A	11	Solid Tissue Normal	NT
TCGA-ET-A2N5-11B	11	Solid Tissue Normal	NT
TCGA-GE-A2C6-01A	1	Primary Tumor	TP
TCGA-FY-A3W9-01A	1	Primary Tumor	TP
TCGA-DE-A69K-01A	1	Primary Tumor	TP
TCGA-EM-A2CK-01A	1	Primary Tumor	TP
TCGA-EM-A3SU-06A	6	Metastatic	TM
TCGA-BJ-A0Z2-01A	1	Primary Tumor	TP
TCGA-KS-A4I3-01A	1	Primary Tumor	TP
TCGA-BJ-A3PR-01A	1	Primary Tumor	TP
TCGA-DJ-A4V0-01A	1	Primary Tumor	TP
TCGA-EL-A3H7-11A	11	Solid Tissue Normal	NT
TCGA-EM-A3O9-01A	1	Primary Tumor	TP
TCGA-DE-A0XZ-01A	1	Primary Tumor	TP
TCGA-CE-A481-01A	1	Primary Tumor	TP
TCGA-DJ-A2PT-01A	1	Primary Tumor	TP
TCGA-DJ-A1QM-01A	1	Primary Tumor	TP
TCGA-DJ-A3UQ-01A	1	Primary Tumor	TP
TCGA-E3-A3E5-01A	1	Primary Tumor	TP
TCGA-ET-A39I-01A	1	Primary Tumor	TP
TCGA-EM-A3AQ-01A	1	Primary Tumor	TP
TCGA-DJ-A3UN-01A	1	Primary Tumor	TP
TCGA-ET-A40Q-01A	1	Primary Tumor	TP
TCGA-EM-A1CV-01A	1	Primary Tumor	TP
TCGA-EL-A3CU-01A	1	Primary Tumor	TP
TCGA-FE-A22Z-01A	1	Primary Tumor	TP
TCGA-KS-A41I-01A	1	Primary Tumor	TP
TCGA-EM-A2CS-01A	1	Primary Tumor	TP
TCGA-DE-A0Y2-01A	1	Primary Tumor	TP
TCGA-EL-A4KH-01A	1	Primary Tumor	TP
TCGA-EL-A3ZT-11A	11	Solid Tissue Normal	NT
TCGA-FE-A231-01A	1	Primary Tumor	TP
TCGA-FY-A4B0-01A	1	Primary Tumor	TP
TCGA-EM-A3AR-01A	1	Primary Tumor	TP
TCGA-EM-A4FV-01A	1	Primary Tumor	TP
TCGA-BJ-A28Z-01A	1	Primary Tumor	TP
TCGA-EM-A2CU-01A	1	Primary Tumor	TP
TCGA-EM-A1CV-11A	11	Solid Tissue Normal	NT
TCGA-DE-A2OL-01A	1	Primary Tumor	TP
TCGA-EM-A2CS-06A	6	Metastatic	TM
TCGA-FK-A4UB-01A	1	Primary Tumor	TP
TCGA-EM-A22Q-01A	1	Primary Tumor	TP
TCGA-FY-A76V-01A	1	Primary Tumor	TP
TCGA-EL-A3T0-01A	1	Primary Tumor	TP
TCGA-EL-A4K9-01A	1	Primary Tumor	TP
TCGA-BJ-A0ZH-01A	1	Primary Tumor	TP
TCGA-EL-A3T9-01A	1	Primary Tumor	TP
TCGA-BJ-A0ZJ-01A	1	Primary Tumor	TP
TCGA-KS-A4ID-01A	1	Primary Tumor	TP
TCGA-EL-A3T2-01A	1	Primary Tumor	TP
TCGA-EL-A3T2-11A	11	Solid Tissue Normal	NT
TCGA-EL-A3H1-01A	1	Primary Tumor	TP
TCGA-EM-A4FR-01A	1	Primary Tumor	TP
TCGA-DJ-A2Q0-01A	1	Primary Tumor	TP
TCGA-DJ-A3V7-01A	1	Primary Tumor	TP
TCGA-IM-A41Z-01A	1	Primary Tumor	TP
TCGA-ET-A3BP-01A	1	Primary Tumor	TP
TCGA-EL-A3T6-01A	1	Primary Tumor	TP
TCGA-EL-A3ZR-01A	1	Primary Tumor	TP
TCGA-CE-A485-01A	1	Primary Tumor	TP
TCGA-EM-A2OX-01A	1	Primary Tumor	TP
TCGA-EM-A2P1-06A	6	Metastatic	TM
TCGA-DJ-A3UT-01A	1	Primary Tumor	TP
TCGA-ET-A3DR-01A	1	Primary Tumor	TP
TCGA-J8-A3YH-01A	1	Primary Tumor	TP
TCGA-EL-A3ZS-11A	11	Solid Tissue Normal	NT
TCGA-EL-A3TB-01A	1	Primary Tumor	TP
TCGA-EL-A3TB-11A	11	Solid Tissue Normal	NT
TCGA-DJ-A3UX-01A	1	Primary Tumor	TP
TCGA-BJ-A28W-11A	11	Solid Tissue Normal	NT
TCGA-DJ-A3VF-01A	1	Primary Tumor	TP
TCGA-CE-A482-01A	1	Primary Tumor	TP
TCGA-E8-A44K-01A	1	Primary Tumor	TP
TCGA-EM-A2OW-01A	1	Primary Tumor	TP
TCGA-E8-A432-01A	1	Primary Tumor	TP
TCGA-EL-A3GO-01A	1	Primary Tumor	TP
TCGA-BJ-A18Y-01A	1	Primary Tumor	TP
TCGA-DJ-A4UT-01A	1	Primary Tumor	TP
TCGA-DJ-A2Q3-01A	1	Primary Tumor	TP
TCGA-FE-A230-01A	1	Primary Tumor	TP
TCGA-EM-A3FO-01A	1	Primary Tumor	TP
TCGA-DJ-A2Q6-01A	1	Primary Tumor	TP
TCGA-EL-A4KD-01A	1	Primary Tumor	TP
TCGA-FK-A3SE-01A	1	Primary Tumor	TP
TCGA-BJ-A192-01A	1	Primary Tumor	TP
TCGA-DJ-A2QA-01A	1	Primary Tumor	TP
TCGA-L6-A4EU-01A	1	Primary Tumor	TP
TCGA-BJ-A28X-01A	1	Primary Tumor	TP
TCGA-BJ-A28X-11A	11	Solid Tissue Normal	NT
TCGA-EM-A2P2-01A	1	Primary Tumor	TP
TCGA-ET-A3DV-01A	1	Primary Tumor	TP
TCGA-EM-A4FF-01A	1	Primary Tumor	TP
TCGA-EM-A3FP-01A	1	Primary Tumor	TP
TCGA-DJ-A3V0-01A	1	Primary Tumor	TP
TCGA-BJ-A45G-01A	1	Primary Tumor	TP
TCGA-DE-A0Y3-01B	1	Primary Tumor	TP
TCGA-QD-A8IV-01A	1	Primary Tumor	TP
TCGA-FY-A3BL-01A	1	Primary Tumor	TP
TCGA-EM-A22J-01A	1	Primary Tumor	TP
TCGA-FE-A235-01A	1	Primary Tumor	TP
TCGA-EM-A3FJ-01A	1	Primary Tumor	TP
TCGA-BJ-A45I-01A	1	Primary Tumor	TP
TCGA-DJ-A3UR-01A	1	Primary Tumor	TP
TCGA-EM-A4G1-01A	1	Primary Tumor	TP
TCGA-DJ-A13P-01A	1	Primary Tumor	TP
TCGA-ET-A39L-01A	1	Primary Tumor	TP
TCGA-FY-A3YR-01A	1	Primary Tumor	TP
TCGA-E8-A413-01A	1	Primary Tumor	TP
TCGA-EM-A3AJ-01A	1	Primary Tumor	TP
TCGA-DJ-A2PO-01A	1	Primary Tumor	TP
TCGA-EM-A2OY-01A	1	Primary Tumor	TP
TCGA-FY-A3R9-01A	1	Primary Tumor	TP
TCGA-IM-A3U3-01A	1	Primary Tumor	TP
TCGA-EL-A3ZL-01A	1	Primary Tumor	TP
TCGA-EM-A4FO-01A	1	Primary Tumor	TP
TCGA-EL-A3MX-11A	11	Solid Tissue Normal	NT
TCGA-EL-A3ZP-11A	11	Solid Tissue Normal	NT
TCGA-E8-A418-01A	1	Primary Tumor	TP
TCGA-E8-A434-01A	1	Primary Tumor	TP
TCGA-MK-A4N7-01A	1	Primary Tumor	TP
TCGA-EL-A3MZ-01A	1	Primary Tumor	TP
TCGA-E8-A438-01A	1	Primary Tumor	TP
TCGA-EM-A4FN-01A	1	Primary Tumor	TP
TCGA-ET-A3DQ-01A	1	Primary Tumor	TP
TCGA-EL-A3MW-01A	1	Primary Tumor	TP
TCGA-J8-A3O1-01A	1	Primary Tumor	TP
TCGA-DJ-A3V2-01A	1	Primary Tumor	TP
TCGA-ET-A25M-01A	1	Primary Tumor	TP
TCGA-FK-A3SG-01A	1	Primary Tumor	TP
TCGA-EM-A3FM-01A	1	Primary Tumor	TP
TCGA-E8-A417-01A	1	Primary Tumor	TP
TCGA-EL-A3T6-11A	11	Solid Tissue Normal	NT
TCGA-EM-A3O8-01A	1	Primary Tumor	TP
TCGA-EL-A3T1-01A	1	Primary Tumor	TP
TCGA-EL-A3T1-11A	11	Solid Tissue Normal	NT
TCGA-E8-A2EA-01A	1	Primary Tumor	TP
TCGA-ET-A39R-01A	1	Primary Tumor	TP
TCGA-L6-A4EP-01A	1	Primary Tumor	TP
TCGA-DJ-A1QQ-01A	1	Primary Tumor	TP
TCGA-J8-A3YH-06A	6	Metastatic	TM
TCGA-DE-A69J-01A	1	Primary Tumor	TP
TCGA-E8-A419-01A	1	Primary Tumor	TP
TCGA-DJ-A2PS-01A	1	Primary Tumor	TP
TCGA-DE-A4M8-01A	1	Primary Tumor	TP
TCGA-FE-A3PC-01A	1	Primary Tumor	TP
TCGA-BJ-A28T-01A	1	Primary Tumor	TP
TCGA-EL-A3T7-11A	11	Solid Tissue Normal	NT
TCGA-DJ-A3UZ-01A	1	Primary Tumor	TP
TCGA-DJ-A3VB-01A	1	Primary Tumor	TP
TCGA-FY-A2QD-01A	1	Primary Tumor	TP
TCGA-EL-A3GR-01A	1	Primary Tumor	TP
TCGA-DJ-A2QB-01A	1	Primary Tumor	TP
TCGA-DJ-A4V4-01A	1	Primary Tumor	TP
TCGA-DJ-A13M-01A	1	Primary Tumor	TP
TCGA-BJ-A3EZ-01A	1	Primary Tumor	TP
TCGA-EM-A22N-01A	1	Primary Tumor	TP
TCGA-E8-A415-01A	1	Primary Tumor	TP
TCGA-DJ-A3VG-01A	1	Primary Tumor	TP
TCGA-FY-A3R8-01A	1	Primary Tumor	TP
TCGA-ET-A3DU-01A	1	Primary Tumor	TP
TCGA-EM-A2P3-01A	1	Primary Tumor	TP
TCGA-EM-A2CT-01A	1	Primary Tumor	TP
TCGA-ET-A40S-01A	1	Primary Tumor	TP
TCGA-DE-A4MD-01A	1	Primary Tumor	TP
TCGA-J8-A3YE-01A	1	Primary Tumor	TP
TCGA-EM-A3FL-01A	1	Primary Tumor	TP
TCGA-IM-A3ED-01A	1	Primary Tumor	TP
TCGA-EM-A3ST-01A	1	Primary Tumor	TP
TCGA-BJ-A4O9-01A	1	Primary Tumor	TP
TCGA-EL-A3GU-01A	1	Primary Tumor	TP
TCGA-IM-A420-01A	1	Primary Tumor	TP
TCGA-EM-A22K-01A	1	Primary Tumor	TP
TCGA-CE-A3ME-01A	1	Primary Tumor	TP
TCGA-DJ-A3VE-01A	1	Primary Tumor	TP
TCGA-ET-A39S-01A	1	Primary Tumor	TP
TCGA-EM-A1YE-01A	1	Primary Tumor	TP
TCGA-FE-A233-01A	1	Primary Tumor	TP
TCGA-DJ-A1QL-01A	1	Primary Tumor	TP
TCGA-4C-A93U-01A	1	Primary Tumor	TP
TCGA-EL-A3MX-01A	1	Primary Tumor	TP
TCGA-EM-A1CS-11A	11	Solid Tissue Normal	NT
TCGA-DJ-A3VJ-01A	1	Primary Tumor	TP
TCGA-E3-A3E2-01A	1	Primary Tumor	TP
TCGA-ET-A39M-01A	1	Primary Tumor	TP
TCGA-DJ-A2Q4-01A	1	Primary Tumor	TP
TCGA-DJ-A2PQ-01A	1	Primary Tumor	TP
TCGA-EM-A22I-01A	1	Primary Tumor	TP
TCGA-DJ-A1QO-01A	1	Primary Tumor	TP
TCGA-BJ-A0YZ-01A	1	Primary Tumor	TP
TCGA-BJ-A2NA-11A	11	Solid Tissue Normal	NT
TCGA-E8-A2JQ-11A	11	Solid Tissue Normal	NT
TCGA-EM-A3FQ-01A	1	Primary Tumor	TP
TCGA-FE-A239-01A	1	Primary Tumor	TP
TCGA-EL-A3H8-01A	1	Primary Tumor	TP
TCGA-BJ-A3PR-11A	11	Solid Tissue Normal	NT
TCGA-EL-A3H7-01A	1	Primary Tumor	TP
TCGA-DJ-A2PY-01A	1	Primary Tumor	TP
TCGA-EL-A3CO-01A	1	Primary Tumor	TP
TCGA-FE-A23A-01A	1	Primary Tumor	TP
TCGA-EM-A1CU-01A	1	Primary Tumor	TP
TCGA-FY-A3ON-01A	1	Primary Tumor	TP
TCGA-IM-A41Y-01A	1	Primary Tumor	TP
TCGA-E3-A3DZ-01A	1	Primary Tumor	TP
TCGA-ET-A2MZ-01A	1	Primary Tumor	TP
TCGA-EL-A3H5-01A	1	Primary Tumor	TP
TCGA-EM-A2CN-01A	1	Primary Tumor	TP
TCGA-DJ-A2PV-01A	1	Primary Tumor	TP
TCGA-ET-A40P-01A	1	Primary Tumor	TP
TCGA-E8-A416-01A	1	Primary Tumor	TP
TCGA-H2-A421-01A	1	Primary Tumor	TP
TCGA-CE-A483-01A	1	Primary Tumor	TP
TCGA-ET-A39N-01A	1	Primary Tumor	TP
TCGA-DE-A4M9-01A	1	Primary Tumor	TP
TCGA-ET-A3BX-01A	1	Primary Tumor	TP
TCGA-FK-A3SB-01A	1	Primary Tumor	TP
TCGA-FY-A40K-01A	1	Primary Tumor	TP
TCGA-EL-A3H1-11A	11	Solid Tissue Normal	NT
TCGA-DJ-A13S-01A	1	Primary Tumor	TP
TCGA-KS-A41F-01A	1	Primary Tumor	TP
TCGA-EM-A22M-01A	1	Primary Tumor	TP
TCGA-DJ-A13U-01A	1	Primary Tumor	TP
TCGA-EL-A3CX-01A	1	Primary Tumor	TP
TCGA-H2-A422-01A	1	Primary Tumor	TP
TCGA-FY-A3NN-01A	1	Primary Tumor	TP
TCGA-DJ-A3UO-01A	1	Primary Tumor	TP
TCGA-ET-A3BT-01A	1	Primary Tumor	TP
TCGA-KS-A4IB-01A	1	Primary Tumor	TP
TCGA-DJ-A1QD-01A	1	Primary Tumor	TP
TCGA-L6-A4EQ-01A	1	Primary Tumor	TP
TCGA-DJ-A3VD-01A	1	Primary Tumor	TP
TCGA-BJ-A0ZB-01A	1	Primary Tumor	TP
TCGA-MK-A4N6-01A	1	Primary Tumor	TP
TCGA-FE-A238-01A	1	Primary Tumor	TP
TCGA-EL-A4KG-01A	1	Primary Tumor	TP
TCGA-EL-A3H4-01A	1	Primary Tumor	TP
TCGA-DJ-A2Q1-01A	1	Primary Tumor	TP
TCGA-EL-A3MW-11A	11	Solid Tissue Normal	NT
TCGA-E8-A3X7-01A	1	Primary Tumor	TP
TCGA-EM-A3SU-01A	1	Primary Tumor	TP
TCGA-DJ-A2PN-01A	1	Primary Tumor	TP
TCGA-E8-A2JQ-01A	1	Primary Tumor	TP
TCGA-BJ-A2NA-01A	1	Primary Tumor	TP
TCGA-FY-A3NM-01A	1	Primary Tumor	TP
TCGA-EM-A3FQ-06A	6	Metastatic	TM
TCGA-DJ-A1QF-01A	1	Primary Tumor	TP

## Sheet: 05a_GSE33630_expression
GSE33630 expression (RMA log2)
49 PTC + 11 ATC + 45 Normal (patient-matched).
symbol	GSM831749	GSM831750	GSM831751	GSM831752	GSM831753	GSM831754	GSM831755	GSM831756	GSM831757	GSM831758	GSM831759	GSM831760	GSM831761	GSM831762	GSM831763	GSM831764	GSM831765	GSM831766	GSM831767	GSM831768	GSM831769	GSM831770	GSM831771	GSM831772	GSM831773	GSM831774	GSM831775	GSM831776	GSM831777	GSM831778	GSM831779	GSM831780	GSM831781	GSM831782	GSM831783	GSM831784	GSM831785	GSM831786	GSM831787	GSM831788	GSM831789	GSM831790	GSM831791	GSM831792	GSM831793	GSM831794	GSM831795	GSM831796	GSM831797
SIRT1	8.2582	8.4504	8.2806	7.6529	8.4653	8.1793	8.4328	6.6367	7.9121	8.5685	8.5437	8.5523	8.5104	8.896	8.998	9.097	8.7299	8.1658	8.7581	8.6858	8.4529	8.7433	8.2786	8.4691	9.0282	8.4253	8.8313	8.9201	8.8912	8.8175	8.5496	8.5257	8.3934	8.8791	8.9684	8.5066	8.5347	8.5181	8.2722	9.1199	8.4745	8.2466	8.4754	7.8485	8.1464	8.4165	8.5908	8.7834	8.6477
SIRT2	7.204	6.9114	7.291	7.3716	7.3468	7.0453	6.6864	7.2342	7.325	7.0733	7.3021	7.3859	7.2216	6.6454	6.9674	6.847	6.957	7.6523	7.034	7.0285	7.9319	6.8043	7.023	7.2308	7.1023	7.2766	7.1443	7.2133	6.814	6.8432	6.9977	7.1642	6.8736	7.197	6.8528	6.7156	6.8514	7.2682	7.3584	7.0741	7.2233	7.5611	7.3303	6.9487	7.9019	7.2707	6.9648	7.0247	7.3247
SIRT3	7.1092	7.1969	7.4103	7.5028	7.2479	7.1353	7.0922	7.2549	7.4616	7.187	7.7366	7.8609	8.0172	7.2663	7.8809	7.5718	7.7374	7.3829	7.4251	7.6784	7.8322	7.3044	7.6893	7.6591	7.8835	7.9985	8.121	8.01	7.7968	8.0304	7.9936	7.7047	7.5545	7.9396	7.8962	7.7479	7.4992	7.7312	7.3434	7.6277	7.6681	7.7828	7.7744	7.6865	7.7879	7.395	7.593	7.5759	7.895
SIRT4	4.1955	4.4663	4.1646	4.5652	4.0399	4.276	4.0867	3.9774	4.2585	4.4666	4.3386	4.5103	4.5674	3.967	5.0529	4.5111	4.6063	4.1702	4.0617	4.5683	4.1327	4.288	4.4087	5.4952	5.3584	4.9709	4.4405	4.7834	4.0738	5.0632	5.071	4.4111	3.876	4.1696	5.3603	4.693	4.6397	4.1164	4.3767	4.2813	4.9495	4.1058	4.5091	4.4714	4.6024	4.4764	4.4281	4.3733	4.1861
SIRT5	5.8182	5.6975	5.7383	5.6922	5.2442	5.6914	5.8693	5.902	5.2464	5.5625	5.8638	5.9005	5.9973	5.5119	5.7298	5.7036	5.7762	5.7911	5.4831	5.8389	5.8784	5.6017	5.6044	5.8878	5.8665	6.0424	5.7847	5.7167	5.8398	5.8785	5.6528	5.8503	5.563	5.5523	5.9192	5.6348	5.707	5.5911	5.5932	5.5345	5.9532	5.8344	5.8628	5.9484	5.9843	6.1176	5.671	5.7804	5.7495
SIRT6	7.0947	6.7504	7.2735	7.4977	7.4415	7.6077	7.4175	7.4152	7.3814	7.5984	7.0418	7.1293	6.805	7.1746	6.9379	6.8991	7.07	7.0709	7.2038	7.1888	6.9173	7.2212	7.369	6.979	7.1677	7.2332	7.1544	7.182	7.3596	7.2163	7.0334	6.9562	7.3337	7.3598	7.1584	6.9741	7.312	7.0616	6.7773	7.533	7.1915	7.2238	7.1388	7.6099	6.851	7.1812	7.1015	7.018	7.0905
SIRT7	7.7971	8.1748	7.8861	7.7856	8.4238	8.1361	8.6515	7.9892	7.8779	8.2779	8.1353	7.856	8.0791	7.76	8.0655	7.8778	7.6005	8.1152	8.4302	8.0247	7.8437	8.2811	8.0194	7.6892	7.9233	7.8669	8.0021	8.2193	8.035	7.8986	8.0942	7.8769	8.0437	7.7777	7.8862	8.0276	8.1353	7.7969	8.3353	8.6539	7.9178	7.9106	7.6825	7.4289	7.95	7.6004	7.8051	7.8657	7.6505
[truncated: 56 more columns]

## Sheet: 05b_GSE33630_metadata
GSE33630 metadata
sample_id	title	characteristic_1	characteristic_2	source_name
GSM831749	ATC23	pathological diagnostic: anaplastic thyroid carcinoma (ATC)	tissue type: tumour	tumour
GSM831750	ATC24	pathological diagnostic: anaplastic thyroid carcinoma (ATC)	tissue type: tumour	tumour
GSM831751	ATC12	pathological diagnostic: anaplastic thyroid carcinoma (ATC)	tissue type: tumour	tumour
GSM831752	ATC13	pathological diagnostic: anaplastic thyroid carcinoma (ATC)	tissue type: tumour	tumour
GSM831753	ATC14	pathological diagnostic: anaplastic thyroid carcinoma (ATC)	tissue type: tumour	tumour
GSM831754	ATC15	pathological diagnostic: anaplastic thyroid carcinoma (ATC)	tissue type: tumour	tumour
GSM831755	ATC16	pathological diagnostic: anaplastic thyroid carcinoma (ATC)	tissue type: tumour	tumour
GSM831756	ATC17	pathological diagnostic: anaplastic thyroid carcinoma (ATC)	tissue type: tumour	tumour
GSM831757	ATC21	pathological diagnostic: anaplastic thyroid carcinoma (ATC)	tissue type: tumour	tumour
GSM831758	ATC22	pathological diagnostic: anaplastic thyroid carcinoma (ATC)	tissue type: tumour	tumour
GSM831759	1030T	pathological diagnostic: papillary thyroid carcinoma (PTC)	tissue type: tumour	tumour
GSM831760	103T	pathological diagnostic: papillary thyroid carcinoma (PTC)	tissue type: tumour	tumour
GSM831761	1053T	pathological diagnostic: papillary thyroid carcinoma (PTC)	tissue type: tumour	tumour
GSM831762	1144T	pathological diagnostic: papillary thyroid carcinoma (PTC)	tissue type: tumour	tumour
GSM831763	1175T	pathological diagnostic: papillary thyroid carcinoma (PTC)	tissue type: tumour	tumour
GSM831764	1190T	pathological diagnostic: papillary thyroid carcinoma (PTC)	tissue type: tumour	tumour
GSM831765	1208T	pathological diagnostic: papillary thyroid carcinoma (PTC)	tissue type: tumour	tumour
GSM831766	1224T	pathological diagnostic: papillary thyroid carcinoma (PTC)	tissue type: tumour	tumour
GSM831767	1243T	pathological diagnostic: papillary thyroid carcinoma (PTC)	tissue type: tumour	tumour
GSM831768	1247T	pathological diagnostic: papillary thyroid carcinoma (PTC)	tissue type: tumour	tumour
GSM831769	130T	pathological diagnostic: papillary thyroid carcinoma (PTC)	tissue type: tumour	tumour
GSM831770	1319T	pathological diagnostic: papillary thyroid carcinoma (PTC)	tissue type: tumour	tumour
GSM831771	1328T	pathological diagnostic: papillary thyroid carcinoma (PTC)	tissue type: tumour	tumour
GSM831772	1337T	pathological diagnostic: papillary thyroid carcinoma (PTC)	tissue type: tumour	tumour
GSM831773	1367T	pathological diagnostic: papillary thyroid carcinoma (PTC)	tissue type: tumour	tumour
GSM831774	1426T	pathological diagnostic: papillary thyroid carcinoma (PTC)	tissue type: tumour	tumour
GSM831775	144T	pathological diagnostic: papillary thyroid carcinoma (PTC)	tissue type: tumour	tumour
GSM831776	145T	pathological diagnostic: papillary thyroid carcinoma (PTC)	tissue type: tumour	tumour
GSM831777	147T	pathological diagnostic: papillary thyroid carcinoma (PTC)	tissue type: tumour	tumour
GSM831778	1486T	pathological diagnostic: papillary thyroid carcinoma (PTC)	tissue type: tumour	tumour
GSM831779	1502T	pathological diagnostic: papillary thyroid carcinoma (PTC)	tissue type: tumour	tumour
GSM831780	165T	pathological diagnostic: papillary thyroid carcinoma (PTC)	tissue type: tumour	tumour
GSM831781	242T	pathological diagnostic: papillary thyroid carcinoma (PTC)	tissue type: tumour	tumour
GSM831782	243T	pathological diagnostic: papillary thyroid carcinoma (PTC)	tissue type: tumour	tumour
GSM831783	249T	pathological diagnostic: papillary thyroid carcinoma (PTC)	tissue type: tumour	tumour
GSM831784	307T	pathological diagnostic: papillary thyroid carcinoma (PTC)	tissue type: tumour	tumour
GSM831785	343T	pathological diagnostic: papillary thyroid carcinoma (PTC)	tissue type: tumour	tumour
GSM831786	366T	pathological diagnostic: papillary thyroid carcinoma (PTC)	tissue type: tumour	tumour
GSM831787	411T	pathological diagnostic: papillary thyroid carcinoma (PTC)	tissue type: tumour	tumour
GSM831788	446T	pathological diagnostic: papillary thyroid carcinoma (PTC)	tissue type: tumour	tumour
GSM831789	465T	pathological diagnostic: papillary thyroid carcinoma (PTC)	tissue type: tumour	tumour
GSM831790	501T	pathological diagnostic: papillary thyroid carcinoma (PTC)	tissue type: tumour	tumour
GSM831791	502T	pathological diagnostic: papillary thyroid carcinoma (PTC)	tissue type: tumour	tumour
GSM831792	515T	pathological diagnostic: papillary thyroid carcinoma (PTC)	tissue type: tumour	tumour
GSM831793	557T	pathological diagnostic: papillary thyroid carcinoma (PTC)	tissue type: tumour	tumour
GSM831794	574T	pathological diagnostic: papillary thyroid carcinoma (PTC)	tissue type: tumour	tumour
GSM831795	601T	pathological diagnostic: papillary thyroid carcinoma (PTC)	tissue type: tumour	tumour
GSM831796	607T	pathological diagnostic: papillary thyroid carcinoma (PTC)	tissue type: tumour	tumour
GSM831797	615T	pathological diagnostic: papillary thyroid carcinoma (PTC)	tissue type: tumour	tumour
GSM831798	686T	pathological diagnostic: papillary thyroid carcinoma (PTC)	tissue type: tumour	tumour
GSM831799	710T	pathological diagnostic: papillary thyroid carcinoma (PTC)	tissue type: tumour	tumour
GSM831800	752T	pathological diagnostic: papillary thyroid carcinoma (PTC)	tissue type: tumour	tumour
GSM831801	758T	pathological diagnostic: papillary thyroid carcinoma (PTC)	tissue type: tumour	tumour
GSM831802	771T	pathological diagnostic: papillary thyroid carcinoma (PTC)	tissue type: tumour	tumour
GSM831803	886T	pathological diagnostic: papillary thyroid carcinoma (PTC)	tissue type: tumour	tumour
GSM831804	905T	pathological diagnostic: papillary thyroid carcinoma (PTC)	tissue type: tumour	tumour
GSM831805	939T	pathological diagnostic: papillary thyroid carcinoma (PTC)	tissue type: tumour	tumour
GSM831806	954T	pathological diagnostic: papillary thyroid carcinoma (PTC)	tissue type: tumour	tumour
GSM831807	964T	pathological diagnostic: papillary thyroid carcinoma (PTC)	tissue type: tumour	tumour
GSM831808	1030N	pathological diagnostic: patient-matched non-tumor control	tissue type: patient-matched non-tumor	patient-matched non-tumor control
GSM831809	103N	pathological diagnostic: patient-matched non-tumor control	tissue type: patient-matched non-tumor	patient-matched non-tumor control
GSM831810	1053N	pathological diagnostic: patient-matched non-tumor control	tissue type: patient-matched non-tumor	patient-matched non-tumor control
GSM831811	1144N	pathological diagnostic: patient-matched non-tumor control	tissue type: patient-matched non-tumor	patient-matched non-tumor control
GSM831812	1175N	pathological diagnostic: patient-matched non-tumor control	tissue type: patient-matched non-tumor	patient-matched non-tumor control
GSM831813	1190N	pathological diagnostic: patient-matched non-tumor control	tissue type: patient-matched non-tumor	patient-matched non-tumor control
GSM831814	1208N	pathological diagnostic: patient-matched non-tumor control	tissue type: patient-matched non-tumor	patient-matched non-tumor control
GSM831815	1224N	pathological diagnostic: patient-matched non-tumor control	tissue type: patient-matched non-tumor	patient-matched non-tumor control
GSM831816	1243N	pathological diagnostic: patient-matched non-tumor control	tissue type: patient-matched non-tumor	patient-matched non-tumor control
GSM831817	1247N	pathological diagnostic: patient-matched non-tumor control	tissue type: patient-matched non-tumor	patient-matched non-tumor control
GSM831818	130N	pathological diagnostic: patient-matched non-tumor control	tissue type: patient-matched non-tumor	patient-matched non-tumor control
GSM831819	1319N	pathological diagnostic: patient-matched non-tumor control	tissue type: patient-matched non-tumor	patient-matched non-tumor control
GSM831820	1328N	pathological diagnostic: patient-matched non-tumor control	tissue type: patient-matched non-tumor	patient-matched non-tumor control
GSM831821	1337N	pathological diagnostic: patient-matched non-tumor control	tissue type: patient-matched non-tumor	patient-matched non-tumor control
GSM831822	1367N	pathological diagnostic: patient-matched non-tumor control	tissue type: patient-matched non-tumor	patient-matched non-tumor control
GSM831823	1426N	pathological diagnostic: patient-matched non-tumor control	tissue type: patient-matched non-tumor	patient-matched non-tumor control
GSM831824	144N	pathological diagnostic: patient-matched non-tumor control	tissue type: patient-matched non-tumor	patient-matched non-tumor control
GSM831825	145N	pathological diagnostic: patient-matched non-tumor control	tissue type: patient-matched non-tumor	patient-matched non-tumor control
GSM831826	147N	pathological diagnostic: patient-matched non-tumor control	tissue type: patient-matched non-tumor	patient-matched non-tumor control
GSM831827	1486N	pathological diagnostic: patient-matched non-tumor control	tissue type: patient-matched non-tumor	patient-matched non-tumor control
GSM831828	1502N	pathological diagnostic: patient-matched non-tumor control	tissue type: patient-matched non-tumor	patient-matched non-tumor control
GSM831829	165N	pathological diagnostic: patient-matched non-tumor control	tissue type: patient-matched non-tumor	patient-matched non-tumor control
GSM831830	242N	pathological diagnostic: patient-matched non-tumor control	tissue type: patient-matched non-tumor	patient-matched non-tumor control
GSM831831	243N	pathological diagnostic: patient-matched non-tumor control	tissue type: patient-matched non-tumor	patient-matched non-tumor control
GSM831832	249N	pathological diagnostic: patient-matched non-tumor control	tissue type: patient-matched non-tumor	patient-matched non-tumor control
GSM831833	307N	pathological diagnostic: patient-matched non-tumor control	tissue type: patient-matched non-tumor	patient-matched non-tumor control
GSM831834	343N	pathological diagnostic: patient-matched non-tumor control	tissue type: patient-matched non-tumor	patient-matched non-tumor control
GSM831835	366N	pathological diagnostic: patient-matched non-tumor control	tissue type: patient-matched non-tumor	patient-matched non-tumor control
GSM831836	446N	pathological diagnostic: patient-matched non-tumor control	tissue type: patient-matched non-tumor	patient-matched non-tumor control
GSM831837	501N	pathological diagnostic: patient-matched non-tumor control	tissue type: patient-matched non-tumor	patient-matched non-tumor control
GSM831838	502N	pathological diagnostic: patient-matched non-tumor control	tissue type: patient-matched non-tumor	patient-matched non-tumor control
GSM831839	515N	pathological diagnostic: patient-matched non-tumor control	tissue type: patient-matched non-tumor	patient-matched non-tumor control
GSM831840	574N	pathological diagnostic: patient-matched non-tumor control	tissue type: patient-matched non-tumor	patient-matched non-tumor control
GSM831841	601N	pathological diagnostic: patient-matched non-tumor control	tissue type: patient-matched non-tumor	patient-matched non-tumor control
GSM831842	615N	pathological diagnostic: patient-matched non-tumor control	tissue type: patient-matched non-tumor	patient-matched non-tumor control
GSM831843	686N	pathological diagnostic: patient-matched non-tumor control	tissue type: patient-matched non-tumor	patient-matched non-tumor control
GSM831844	691N	pathological diagnostic: patient-matched non-tumor control	tissue type: patient-matched non-tumor	patient-matched non-tumor control
GSM831845	710N	pathological diagnostic: patient-matched non-tumor control	tissue type: patient-matched non-tumor	patient-matched non-tumor control
GSM831846	758N	pathological diagnostic: patient-matched non-tumor control	tissue type: patient-matched non-tumor	patient-matched non-tumor control
GSM831847	771N	pathological diagnostic: patient-matched non-tumor control	tissue type: patient-matched non-tumor	patient-matched non-tumor control
GSM831848	886N	pathological diagnostic: patient-matched non-tumor control	tissue type: patient-matched non-tumor	patient-matched non-tumor control
GSM831849	905N	pathological diagnostic: patient-matched non-tumor control	tissue type: patient-matched non-tumor	patient-matched non-tumor control
GSM831850	939N	pathological diagnostic: patient-matched non-tumor control	tissue type: patient-matched non-tumor	patient-matched non-tumor control
GSM831851	954N	pathological diagnostic: patient-matched non-tumor control	tissue type: patient-matched non-tumor	patient-matched non-tumor control
GSM831852	964N	pathological diagnostic: patient-matched non-tumor control	tissue type: patient-matched non-tumor	patient-matched non-tumor control
GSM831853	ATC11	pathological diagnostic: anaplastic thyroid carcinoma (ATC)	tissue type: tumour	tumour

## Sheet: 06a_GSE65144_expression
GSE65144 expression (raw → log2(x+1))
Original raw intensities (31-2213). Shown values are log2-transformed.
symbol	GSM1588026	GSM1588027	GSM1588028	GSM1588029	GSM1588030	GSM1588031	GSM1588032	GSM1588033	GSM1588034	GSM1588035	GSM1588036	GSM1588037	GSM1588038	GSM1588039	GSM1588040	GSM1588041	GSM1588042	GSM1588043	GSM1588044	GSM1588045	GSM1588046	GSM1588047	GSM1588048	GSM1588049	GSM1588050
SIRT1	705.055	760.997	535.965	952.053	1170.36	1227.84	759.38	1415.6	678.464	897.762	860.936	1261.62	984.355	1154.39	1322.21	1506.18	1778.48	1977.16	1882.3	2213.35	1840.05	1778.77	1396.5	1657.12	1458.34
SIRT2	352.405	376.905	390.713	274.993	373.725	243.626	471.59	364.591	289.241	293.629	345.418	201.536	603.557	431.469	499.367	247.54	268.494	215.846	250.199	182.856	279.433	207.396	296.64	252.162	284.892
SIRT3	246.592	257.067	252.75	178.739	268.003	254.843	259.157	193.85	166.133	235.194	549.315	229.552	484.432	379.173	408.674	400.976	286.202	332.425	360.836	262.067	286.61	343.289	345.578	368.614	298.945
SIRT4	60.3791	56.5737	51.5847	52.6411	41.4517	51.2153	63.2689	42.082	83.257	66.3926	69.2836	35.405	42.3327	110.258	177.029	92.8685	31.5766	70.016	71.1248	61.3863	90.5488	121.33	132.591	168.832	133.579
SIRT5	206.819	140.032	113.852	82.7043	142.365	162.382	164.66	161.085	146.145	190.493	309.596	128.042	299.911	362.835	316.569	319.504	161.744	295.839	288.641	204.121	273.613	307.409	291.594	409.6	306.281
SIRT6	263.998	340.798	397.948	284.126	337.175	268.412	446.423	325.76	185.905	340.255	484.193	275.861	764.243	375.308	728.437	250.25	371.652	275.645	266.694	280.085	316.793	257.965	361.673	371.132	260.877
SIRT7	531.91	501.481	437.335	364.879	389.332	366.887	572.192	454.493	239.75	400.99	689.481	431.042	701.973	572.099	632.267	333.628	479.249	496.234	580.341	697.052	488.425	194.959	280.318	321.682	283.592

## Sheet: 06b_GSE65144_metadata
GSE65144 metadata
sample_id	title	characteristic_1	characteristic_2	characteristic_3	source_name
GSM1588026	T1	tissue type: anaplastic thyroid carcinoma (ATC)	tissue subtype: subtype N/A	matched/unmatched: unmatched	Anaplastic Thyroid Carcinoma
GSM1588027	T2	tissue type: anaplastic thyroid carcinoma (ATC)	tissue subtype: subtype N/A	matched/unmatched: unmatched	Anaplastic Thyroid Carcinoma
GSM1588028	T4	tissue type: anaplastic thyroid carcinoma (ATC)	tissue subtype: subtype spindle cell	matched/unmatched: unmatched	Anaplastic Thyroid Carcinoma
GSM1588029	T6	tissue type: anaplastic thyroid carcinoma (ATC)	tissue subtype: subtype spindle/giant cell	matched/unmatched: unmatched	Anaplastic Thyroid Carcinoma
GSM1588030	T7	tissue type: anaplastic thyroid carcinoma (ATC)	tissue subtype: subtype spindle cell	matched/unmatched: unmatched	Anaplastic Thyroid Carcinoma
GSM1588031	T8	tissue type: anaplastic thyroid carcinoma (ATC)	tissue subtype: subtype spindle cell	matched/unmatched: unmatched	Anaplastic Thyroid Carcinoma
GSM1588032	T10	tissue type: anaplastic thyroid carcinoma (ATC)	tissue subtype: subtype spindle/squamoid cell	matched/unmatched: unmatched	Anaplastic Thyroid Carcinoma
GSM1588033	T11	tissue type: anaplastic thyroid carcinoma (ATC)	tissue subtype: subtype squamoid cell	matched/unmatched: unmatched	Anaplastic Thyroid Carcinoma
GSM1588034	T12	tissue type: anaplastic thyroid carcinoma (ATC)	tissue subtype: subtype spindle cell	matched/unmatched: unmatched	Anaplastic Thyroid Carcinoma
GSM1588035	T14	tissue type: anaplastic thyroid carcinoma (ATC)	tissue subtype: subtype spindle cell	matched/unmatched: matched to N14	Anaplastic Thyroid Carcinoma
GSM1588036	T15	tissue type: anaplastic thyroid carcinoma (ATC)	tissue subtype: subtype squamoid/giant cell	matched/unmatched: unmatched	Anaplastic Thyroid Carcinoma
GSM1588037	T16	tissue type: anaplastic thyroid carcinoma (ATC)	tissue subtype: subtype spindle cell	matched/unmatched: matched to N16	Anaplastic Thyroid Carcinoma
GSM1588038	N1	tissue type: normal thyroid	matched/unmatched: unmatched		normal thyroid
GSM1588039	N2	tissue type: normal thyroid	matched/unmatched: unmatched		normal thyroid
GSM1588040	N3	tissue type: normal thyroid	matched/unmatched: unmatched		normal thyroid
GSM1588041	N5	tissue type: normal thyroid	matched/unmatched: unmatched		normal thyroid
GSM1588042	N6	tissue type: normal thyroid	matched/unmatched: unmatched		normal thyroid
GSM1588043	N8	tissue type: normal thyroid	matched/unmatched: unmatched		normal thyroid
GSM1588044	N9	tissue type: normal thyroid	matched/unmatched: unmatched		normal thyroid
GSM1588045	N11	tissue type: normal thyroid	matched/unmatched: unmatched		normal thyroid
GSM1588046	N12	tissue type: normal thyroid	matched/unmatched: unmatched		normal thyroid
GSM1588047	N14	tissue type: normal thyroid	matched/unmatched: matched to T14		normal thyroid
GSM1588048	N15	tissue type: normal thyroid	matched/unmatched: unmatched		normal thyroid
GSM1588049	N16	tissue type: normal thyroid	matched/unmatched: matched to T16		normal thyroid
GSM1588050	N18	tissue type: normal thyroid	matched/unmatched: unmatched		normal thyroid

[truncated: 11 more sheets: 07a_GSE27155_expression, 07b_GSE27155_metadata, 08a_GSE196264_expression, 08b_GSE196264_metadata, 09a_GSE29265_expression, 09b_GSE29265_metadata, 10a_GSE197861_expression, 10b_GSE197861_metadata, 11_Heatmap_matrix, 12_Significance_matrix, 13_Full_statistics]
